# Supplementary material for: NPM1 Is a Prognostic Biomarker Involved in Immune Infiltration of Lung Adenocarcinoma and Associated With m6A Modification and Glycolysis
Source: Front Immunol. 2021 Jul 16;12:724741. doi: 10.3389/fimmu.2021.724741 (PMC8324208; doi:10.3389/fimmu.2021.724741)
Supplement: Supplementary Table 1 — NPM1 co-expressed genes. [file Table_1.xlsx]

## Sheet: Sheet 1
Supplementary Table 1. NPM1 co-expressed genes
gene_name	gene_id	gene_biotype	cor_pearson	p_pearson
RACK1	ENSG00000204628	protein_coding	0.747228	1.19632e-96
BTF3	ENSG00000145741	protein_coding	0.733562	1.86697e-91
RPL26L1	ENSG00000037241	protein_coding	0.714191	1.27337e-84
NHP2	ENSG00000145912	protein_coding	0.704339	2.32296e-81
TTC1	ENSG00000113312	protein_coding	0.678501	2.04625e-73
MRPS27	ENSG00000113048	protein_coding	0.675825	1.2226e-72
NSA2	ENSG00000164346	protein_coding	0.672069	1.45672e-71
PRELID1	ENSG00000169230	protein_coding	0.671799	1.73761e-71
MRPL22	ENSG00000082515	protein_coding	0.664669	1.7275e-69
RPS14	ENSG00000164587	protein_coding	0.661376	1.38501e-68
TBCA	ENSG00000171530	protein_coding	0.660491	2.41169e-68
NOP16	ENSG00000048162	protein_coding	0.658891	6.54464e-68
RPS23	ENSG00000186468	protein_coding	0.653224	2.14072e-66
NDUFAF2	ENSG00000164182	protein_coding	0.65305	2.38127e-66
RARS1	ENSG00000113643	protein_coding	0.649498	2.03631e-65
BOD1	ENSG00000145919	protein_coding	0.648611	3.46615e-65
UBE2D2	ENSG00000131508	protein_coding	0.631667	6.4e-61
RPL5	ENSG00000122406	protein_coding	0.631232	8.16837e-61
COX7C	ENSG00000127184	protein_coding	0.626318	1.25454e-59
THG1L	ENSG00000113272	protein_coding	0.626282	1.27965e-59
RPL10A	ENSG00000198755	protein_coding	0.626007	1.48841e-59
RSL1D1	ENSG00000171490	protein_coding	0.618718	7.79684e-58
BNIP1	ENSG00000113734	protein_coding	0.617666	1.36822e-57
HNRNPC	ENSG00000092199	protein_coding	0.61313	1.51134e-56
TAF9	ENSG00000273841	protein_coding	0.612916	1.69125e-56
CCT4	ENSG00000115484	protein_coding	0.610401	6.29317e-56
HINT1	ENSG00000169567	protein_coding	0.608813	1.43415e-55
NDUFS4	ENSG00000164258	protein_coding	0.608432	1.74645e-55
NUDCD2	ENSG00000170584	protein_coding	0.606471	4.79331e-55
RPL35A	ENSG00000182899	protein_coding	0.60475	1.15575e-54
CAMLG	ENSG00000164615	protein_coding	0.604259	1.48425e-54
KIAA1191	ENSG00000122203	protein_coding	0.604002	1.69106e-54
PFDN1	ENSG00000113068	protein_coding	0.600707	8.94705e-54
EEF1B2	ENSG00000114942	protein_coding	0.600551	9.67622e-54
CDK7	ENSG00000134058	protein_coding	0.599171	1.93179e-53
EIF3E	ENSG00000104408	protein_coding	0.597453	4.549e-53
OLA1	ENSG00000138430	protein_coding	0.596517	7.23546e-53
RPL24	ENSG00000114391	protein_coding	0.590495	1.38404e-51
NACA	ENSG00000196531	protein_coding	0.589111	2.7026e-51
RPL14	ENSG00000188846	protein_coding	0.588615	3.43246e-51
IGBP1	ENSG00000089289	protein_coding	0.585607	1.45161e-50
HNRNPAB	ENSG00000197451	protein_coding	0.582327	6.87099e-50
RPS27A	ENSG00000143947	protein_coding	0.582257	7.10119e-50
RPL4	ENSG00000174444	protein_coding	0.581231	1.15035e-49
RPS18	ENSG00000231500	protein_coding	0.579177	3.00834e-49
RPS3A	ENSG00000145425	protein_coding	0.578411	4.29635e-49
RPL7A	ENSG00000148303	protein_coding	0.576664	9.65957e-49
CANX	ENSG00000127022	protein_coding	0.575241	1.86161e-48
EEF1A1	ENSG00000156508	protein_coding	0.574136	3.0921e-48
RPS13	ENSG00000110700	protein_coding	0.570367	1.71963e-47
RPS10	ENSG00000124614	protein_coding	0.567084	7.52807e-47
EIF3M	ENSG00000149100	protein_coding	0.567017	7.75657e-47
HDAC3	ENSG00000171720	protein_coding	0.566993	7.84009e-47
THOC3	ENSG00000051596	protein_coding	0.565077	1.84129e-46
TAF7	ENSG00000178913	protein_coding	0.56507	1.84773e-46
SFXN1	ENSG00000164466	protein_coding	0.564427	2.45754e-46
CNBP	ENSG00000169714	protein_coding	0.563286	4.07059e-46
SKP1	ENSG00000113558	protein_coding	0.563012	4.59328e-46
RPL27	ENSG00000131469	protein_coding	0.56232	6.2315e-46
RPSA	ENSG00000168028	protein_coding	0.557825	4.43809e-45
RPL15	ENSG00000174748	protein_coding	0.556042	9.58912e-45
ATP6V0E1	ENSG00000113732	protein_coding	0.555269	1.33731e-44
RPL6	ENSG00000089009	protein_coding	0.553651	2.6747e-44
EIF3H	ENSG00000147677	protein_coding	0.553598	2.73591e-44
RPL32	ENSG00000144713	protein_coding	0.552735	3.95354e-44
PPP2CA	ENSG00000113575	protein_coding	0.552203	4.95819e-44
RPS7	ENSG00000171863	protein_coding	0.550823	8.90514e-44
RPS8	ENSG00000142937	protein_coding	0.550025	1.24779e-43
RSL24D1	ENSG00000137876	protein_coding	0.549751	1.40069e-43
RAN	ENSG00000132341	protein_coding	0.548965	1.95024e-43
CCNG1	ENSG00000113328	protein_coding	0.547836	3.13307e-43
RPL41	ENSG00000229117	protein_coding	0.547646	3.39207e-43
RPS17	ENSG00000182774	protein_coding	0.54727	3.96998e-43
RPL31	ENSG00000071082	protein_coding	0.546039	6.63643e-43
TOMM20	ENSG00000173726	protein_coding	0.544787	1.11686e-42
RPL23A	ENSG00000198242	protein_coding	0.544686	1.16433e-42
RPL37A	ENSG00000197756	protein_coding	0.543715	1.74053e-42
RPS3	ENSG00000149273	protein_coding	0.542475	2.9025e-42
CCT8	ENSG00000156261	protein_coding	0.541907	3.66535e-42
RPLP0	ENSG00000089157	protein_coding	0.541749	3.91167e-42
RPL26	ENSG00000161970	protein_coding	0.541341	4.62381e-42
MRPL1	ENSG00000169288	protein_coding	0.540733	5.93214e-42
HSPA9	ENSG00000113013	protein_coding	0.540248	7.23299e-42
SLC25A5	ENSG00000005022	protein_coding	0.539126	1.14266e-41
RPL7	ENSG00000147604	protein_coding	0.539066	1.17107e-41
HNRNPA1	ENSG00000135486	protein_coding	0.538797	1.30654e-41
CCT7	ENSG00000135624	protein_coding	0.536372	3.48631e-41
RPS6	ENSG00000137154	protein_coding	0.534702	6.82469e-41
VDAC2	ENSG00000165637	protein_coding	0.533355	1.16958e-40
RBM22	ENSG00000086589	protein_coding	0.533066	1.31283e-40
RPS12	ENSG00000112306	protein_coding	0.532838	1.43764e-40
GPN3	ENSG00000111231	protein_coding	0.532627	1.56341e-40
IMPDH2	ENSG00000178035	protein_coding	0.532427	1.6929e-40
SLC25A3	ENSG00000075415	protein_coding	0.532058	1.96075e-40
CDKN2AIPNL	ENSG00000237190	protein_coding	0.531137	2.82571e-40
RPL3	ENSG00000100316	protein_coding	0.529717	4.9527e-40
POLE3	ENSG00000148229	protein_coding	0.527423	1.21942e-39
RPL29	ENSG00000162244	protein_coding	0.526087	2.05513e-39
RPL34	ENSG00000109475	protein_coding	0.525757	2.33621e-39
ATP5PB	ENSG00000116459	protein_coding	0.525413	2.67147e-39
MRPL45	ENSG00000278845	protein_coding	0.525012	3.12163e-39
RPS15A	ENSG00000134419	protein_coding	0.524307	4.10254e-39
PA2G4	ENSG00000170515	protein_coding	0.523536	5.52819e-39
RPL23	ENSG00000125691	protein_coding	0.523473	5.66459e-39
ZMAT2	ENSG00000146007	protein_coding	0.523082	6.58638e-39
RPL38	ENSG00000172809	protein_coding	0.522833	7.25087e-39
RPL39	ENSG00000198918	protein_coding	0.52021	1.9839e-38
MRPS36	ENSG00000134056	protein_coding	0.519932	2.20558e-38
PHB2	ENSG00000215021	protein_coding	0.519585	2.51822e-38
RPS4X	ENSG00000198034	protein_coding	0.519572	2.53079e-38
COX7A2L	ENSG00000115944	protein_coding	0.519405	2.69727e-38
TIMM9	ENSG00000100575	protein_coding	0.517195	6.24106e-38
EIF2A	ENSG00000144895	protein_coding	0.517177	6.2825e-38
PTGES3	ENSG00000110958	protein_coding	0.51704	6.61633e-38
HIGD2A	ENSG00000146066	protein_coding	0.516586	7.85601e-38
PAIP2	ENSG00000120727	protein_coding	0.515091	1.37925e-37
DDX41	ENSG00000183258	protein_coding	0.511786	4.74123e-37
RPL22L1	ENSG00000163584	protein_coding	0.511056	6.21449e-37
RPL12	ENSG00000197958	protein_coding	0.510956	6.4509e-37
RPS29	ENSG00000213741	protein_coding	0.510301	8.21848e-37
ETF1	ENSG00000120705	protein_coding	0.509995	9.20178e-37
LDHA	ENSG00000134333	protein_coding	0.509394	1.14871e-36
NOB1	ENSG00000141101	protein_coding	0.509214	1.22759e-36
RPL10	ENSG00000147403	protein_coding	0.508584	1.54774e-36
EIF2S3	ENSG00000130741	protein_coding	0.5084	1.65612e-36
RPL27A	ENSG00000166441	protein_coding	0.506105	3.83517e-36
CETN3	ENSG00000153140	protein_coding	0.506052	3.91127e-36
SNRPE	ENSG00000182004	protein_coding	0.503933	8.44277e-36
CWC27	ENSG00000153015	protein_coding	0.502247	1.55186e-35
GRPEL1	ENSG00000109519	protein_coding	0.501446	2.06968e-35
RPL30	ENSG00000156482	protein_coding	0.501432	2.08018e-35
SLU7	ENSG00000164609	protein_coding	0.500294	3.12694e-35
PRDX3	ENSG00000165672	protein_coding	0.499939	3.55009e-35
MAT2B	ENSG00000038274	protein_coding	0.499206	4.6118e-35
METAP2	ENSG00000111142	protein_coding	0.499181	4.65379e-35
RPS25	ENSG00000118181	protein_coding	0.498797	5.33489e-35
UBE2E1	ENSG00000170142	protein_coding	0.498089	6.86123e-35
DARS1	ENSG00000115866	protein_coding	0.497075	9.82951e-35
RPL9	ENSG00000163682	protein_coding	0.496383	1.25533e-34
RPS5	ENSG00000083845	protein_coding	0.495594	1.6582e-34
GHITM	ENSG00000165678	protein_coding	0.495565	1.67505e-34
UIMC1	ENSG00000087206	protein_coding	0.49517	1.92449e-34
RPL37	ENSG00000145592	protein_coding	0.495136	1.94801e-34
GNPDA1	ENSG00000113552	protein_coding	0.495062	1.999e-34
RPL8	ENSG00000161016	protein_coding	0.494674	2.29111e-34
RPS24	ENSG00000138326	protein_coding	0.493906	2.99877e-34
LSM3	ENSG00000170860	protein_coding	0.493467	3.49733e-34
RPL36A	ENSG00000241343	protein_coding	0.493386	3.59773e-34
RNF14	ENSG00000013561	protein_coding	0.493178	3.86855e-34
SF3B6	ENSG00000115128	protein_coding	0.493173	3.87507e-34
AHCY	ENSG00000101444	protein_coding	0.492605	4.72494e-34
PWP1	ENSG00000136045	protein_coding	0.492049	5.73536e-34
UBLCP1	ENSG00000164332	protein_coding	0.491101	7.97213e-34
TMEM18	ENSG00000151353	protein_coding	0.490782	8.90453e-34
STOML2	ENSG00000165283	protein_coding	0.489779	1.26006e-33
HSPA4	ENSG00000170606	protein_coding	0.489684	1.30202e-33
POLR1E	ENSG00000137054	protein_coding	0.489578	1.35057e-33
MRPL10	ENSG00000159111	protein_coding	0.489261	1.50654e-33
RIOK2	ENSG00000058729	protein_coding	0.488909	1.7014e-33
CDC23	ENSG00000094880	protein_coding	0.488828	1.74937e-33
THOC7	ENSG00000163634	protein_coding	0.488631	1.87198e-33
FAF2	ENSG00000113194	protein_coding	0.488629	1.87328e-33
FRG1	ENSG00000109536	protein_coding	0.488148	2.21045e-33
PGAM1	ENSG00000171314	protein_coding	0.487096	3.17057e-33
MRPL30	ENSG00000185414	protein_coding	0.48682	3.48438e-33
CCDC51	ENSG00000164051	protein_coding	0.486692	3.64036e-33
MDH1	ENSG00000014641	protein_coding	0.48658	3.78235e-33
RPL35	ENSG00000136942	protein_coding	0.486529	3.84869e-33
APEX1	ENSG00000100823	protein_coding	0.486209	4.2942e-33
GDI2	ENSG00000057608	protein_coding	0.48618	4.33685e-33
PHB	ENSG00000167085	protein_coding	0.485951	4.68887e-33
RPL17	ENSG00000265681	protein_coding	0.485888	4.79086e-33
HSPD1	ENSG00000144381	protein_coding	0.485688	5.12876e-33
EIF3F	ENSG00000175390	protein_coding	0.485561	5.35628e-33
MRPS16	ENSG00000182180	protein_coding	0.485268	5.91688e-33
GLRX3	ENSG00000108010	protein_coding	0.48454	7.57979e-33
RPL22	ENSG00000116251	protein_coding	0.484255	8.34942e-33
PPA1	ENSG00000180817	protein_coding	0.483675	1.01637e-32
NDUFB5	ENSG00000136521	protein_coding	0.483398	1.11627e-32
CACYBP	ENSG00000116161	protein_coding	0.483277	1.16262e-32
RPL19	ENSG00000108298	protein_coding	0.483038	1.26062e-32
SRSF3	ENSG00000112081	protein_coding	0.48298	1.28545e-32
NIFK	ENSG00000155438	protein_coding	0.482881	1.3292e-32
PSMB7	ENSG00000136930	protein_coding	0.482854	1.3412e-32
MRPL44	ENSG00000135900	protein_coding	0.482515	1.50413e-32
COPS2	ENSG00000166200	protein_coding	0.482079	1.74208e-32
VDAC1	ENSG00000213585	protein_coding	0.48134	2.23396e-32
PRKAG1	ENSG00000181929	protein_coding	0.479713	3.85215e-32
EIF3I	ENSG00000084623	protein_coding	0.477809	7.26384e-32
EIF4B	ENSG00000063046	protein_coding	0.477562	7.88627e-32
UQCRQ	ENSG00000164405	protein_coding	0.476987	9.54236e-32
RPL21	ENSG00000122026	protein_coding	0.476883	9.87447e-32
MMADHC	ENSG00000168288	protein_coding	0.476744	1.03397e-31
DPH5	ENSG00000117543	protein_coding	0.476586	1.08952e-31
RPL13A	ENSG00000142541	protein_coding	0.476463	1.13485e-31
PNO1	ENSG00000115946	protein_coding	0.476406	1.15643e-31
PSMA4	ENSG00000041357	protein_coding	0.476252	1.21689e-31
EIF3D	ENSG00000100353	protein_coding	0.475595	1.51123e-31
HNRNPK	ENSG00000165119	protein_coding	0.475305	1.66261e-31
COMMD10	ENSG00000145781	protein_coding	0.475268	1.6834e-31
ATP5MC3	ENSG00000154518	protein_coding	0.475065	1.79953e-31
C1QBP	ENSG00000108561	protein_coding	0.474099	2.47217e-31
TOMM22	ENSG00000100216	protein_coding	0.473625	2.88752e-31
UBA52	ENSG00000221983	protein_coding	0.473196	3.32199e-31
CMSS1	ENSG00000184220	protein_coding	0.473087	3.44363e-31
UQCRH	ENSG00000173660	protein_coding	0.473076	3.455e-31
ESD	ENSG00000139684	protein_coding	0.472433	4.26321e-31
LARS1	ENSG00000133706	protein_coding	0.472323	4.4181e-31
TRMT10C	ENSG00000174173	protein_coding	0.471891	5.08592e-31
RPS11	ENSG00000142534	protein_coding	0.471728	5.36313e-31
COPS3	ENSG00000141030	protein_coding	0.470765	7.33433e-31
RPS2	ENSG00000140988	protein_coding	0.469978	9.46421e-31
PRMT5	ENSG00000100462	protein_coding	0.469946	9.56285e-31
UBE2N	ENSG00000177889	protein_coding	0.46982	9.96188e-31
CHCHD4	ENSG00000163528	protein_coding	0.469766	1.01377e-30
ZCCHC9	ENSG00000131732	protein_coding	0.469561	1.08311e-30
PDHB	ENSG00000168291	protein_coding	0.469536	1.09193e-30
MCTS1	ENSG00000232119	protein_coding	0.46889	1.34504e-30
SMN1	ENSG00000172062	protein_coding	0.468013	1.78412e-30
YWHAE	ENSG00000108953	protein_coding	0.467807	1.90608e-30
CCNB1IP1	ENSG00000100814	protein_coding	0.467709	1.96698e-30
PGK1	ENSG00000102144	protein_coding	0.467658	1.9997e-30
CCDC59	ENSG00000133773	protein_coding	0.467539	2.07756e-30
NUP37	ENSG00000075188	protein_coding	0.466865	2.57838e-30
ANP32B	ENSG00000136938	protein_coding	0.465466	4.03293e-30
YBX1	ENSG00000065978	protein_coding	0.465209	4.37664e-30
LSM2	ENSG00000204392	protein_coding	0.464882	4.85723e-30
RPS20	ENSG00000008988	protein_coding	0.464367	5.7216e-30
TMEM14C	ENSG00000111843	protein_coding	0.464284	5.87375e-30
ATP5PO	ENSG00000241837	protein_coding	0.463773	6.90746e-30
GSTO1	ENSG00000148834	protein_coding	0.46323	8.20371e-30
H2AZ1	ENSG00000164032	protein_coding	0.462893	9.12572e-30
MRPS9	ENSG00000135972	protein_coding	0.462662	9.81933e-30
YWHAQ	ENSG00000134308	protein_coding	0.462627	9.92854e-30
MRPL3	ENSG00000114686	protein_coding	0.462115	1.16669e-29
NDUFB6	ENSG00000165264	protein_coding	0.462098	1.17321e-29
TRIAP1	ENSG00000170855	protein_coding	0.461973	1.22031e-29
MRPL15	ENSG00000137547	protein_coding	0.461672	1.34164e-29
SNRPD2	ENSG00000125743	protein_coding	0.461542	1.39783e-29
MRPL39	ENSG00000154719	protein_coding	0.461218	1.54755e-29
HARS1	ENSG00000170445	protein_coding	0.460974	1.67076e-29
WDR12	ENSG00000138442	protein_coding	0.460613	1.87149e-29
PTMA	ENSG00000187514	protein_coding	0.460154	2.1611e-29
GPN1	ENSG00000198522	protein_coding	0.459688	2.50059e-29
EBNA1BP2	ENSG00000117395	protein_coding	0.458995	3.10508e-29
YIPF5	ENSG00000145817	protein_coding	0.458899	3.19918e-29
NEDD8	ENSG00000129559	protein_coding	0.457866	4.41393e-29
RPS9	ENSG00000170889	protein_coding	0.457244	5.35476e-29
SDHB	ENSG00000117118	protein_coding	0.457155	5.50488e-29
CNOT8	ENSG00000155508	protein_coding	0.45706	5.66819e-29
COPS4	ENSG00000138663	protein_coding	0.45678	6.18332e-29
PPP1CC	ENSG00000186298	protein_coding	0.45621	7.37652e-29
HPF1	ENSG00000056050	protein_coding	0.456195	7.40878e-29
ATP5F1C	ENSG00000165629	protein_coding	0.456039	7.77626e-29
NPM3	ENSG00000107833	protein_coding	0.455983	7.91083e-29
NAP1L1	ENSG00000187109	protein_coding	0.455811	8.34226e-29
RPS16	ENSG00000105193	protein_coding	0.45548	9.24071e-29
RTRAF	ENSG00000087302	protein_coding	0.455406	9.4551e-29
ATP5F1B	ENSG00000110955	protein_coding	0.455372	9.55518e-29
MED7	ENSG00000155868	protein_coding	0.453117	1.91004e-28
SRP72	ENSG00000174780	protein_coding	0.452836	2.08129e-28
UQCRC2	ENSG00000140740	protein_coding	0.452588	2.24541e-28
RPL36	ENSG00000130255	protein_coding	0.452339	2.42257e-28
EIF1	ENSG00000173812	protein_coding	0.452173	2.54843e-28
SPDL1	ENSG00000040275	protein_coding	0.451821	2.83794e-28
NDUFA2	ENSG00000131495	protein_coding	0.45147	3.15765e-28
BUB3	ENSG00000154473	protein_coding	0.451179	3.45047e-28
PPIL1	ENSG00000137168	protein_coding	0.45101	3.63211e-28
GRPEL2	ENSG00000164284	protein_coding	0.450975	3.67133e-28
RPL18A	ENSG00000105640	protein_coding	0.450864	3.79648e-28
MRPS10	ENSG00000048544	protein_coding	0.450295	4.51306e-28
SLBP	ENSG00000163950	protein_coding	0.449778	5.27704e-28
ERGIC1	ENSG00000113719	protein_coding	0.449604	5.56379e-28
ZNF581	ENSG00000171425	protein_coding	0.448953	6.77174e-28
RPL36AL	ENSG00000165502	protein_coding	0.448951	6.77705e-28
TIMM8A	ENSG00000126953	protein_coding	0.448782	7.13109e-28
IPO7	ENSG00000205339	protein_coding	0.448733	7.23768e-28
MRPL37	ENSG00000116221	protein_coding	0.448601	7.53086e-28
HMMR	ENSG00000072571	protein_coding	0.448448	7.88672e-28
C11orf58	ENSG00000110696	protein_coding	0.448354	8.1141e-28
NLE1	ENSG00000073536	protein_coding	0.448332	8.16869e-28
CENPH	ENSG00000153044	protein_coding	0.448221	8.44477e-28
TPI1	ENSG00000111669	protein_coding	0.448195	8.51187e-28
RBMX	ENSG00000147274	protein_coding	0.447906	9.2842e-28
OXA1L	ENSG00000155463	protein_coding	0.447681	9.93507e-28
HSPE1	ENSG00000115541	protein_coding	0.447376	1.0888e-27
HSPA8	ENSG00000109971	protein_coding	0.447241	1.13398e-27
UBE2B	ENSG00000119048	protein_coding	0.446895	1.25807e-27
SNRPC	ENSG00000124562	protein_coding	0.44655	1.39495e-27
RPS21	ENSG00000171858	protein_coding	0.446309	1.49942e-27
SUMO2	ENSG00000188612	protein_coding	0.446066	1.61212e-27
MRPS35	ENSG00000061794	protein_coding	0.445168	2.10834e-27
PSMA5	ENSG00000143106	protein_coding	0.445063	2.17516e-27
HSP90AB1	ENSG00000096384	protein_coding	0.444684	2.43515e-27
FAM162A	ENSG00000114023	protein_coding	0.444604	2.49362e-27
NOA1	ENSG00000084092	protein_coding	0.444437	2.62091e-27
RPP30	ENSG00000148688	protein_coding	0.444334	2.70212e-27
CCT2	ENSG00000166226	protein_coding	0.444291	2.73719e-27
CKS2	ENSG00000123975	protein_coding	0.444285	2.74205e-27
FBL	ENSG00000105202	protein_coding	0.44383	3.13828e-27
SNRPG	ENSG00000143977	protein_coding	0.443345	3.62458e-27
GART	ENSG00000159131	protein_coding	0.442891	4.14559e-27
KARS1	ENSG00000065427	protein_coding	0.442848	4.1984e-27
GET3	ENSG00000198356	protein_coding	0.442663	4.43513e-27
NDFIP1	ENSG00000131507	protein_coding	0.442136	5.1815e-27
ZC3H15	ENSG00000065548	protein_coding	0.441887	5.57697e-27
SSR3	ENSG00000114850	protein_coding	0.44147	6.3064e-27
CCT3	ENSG00000163468	protein_coding	0.441334	6.56295e-27
NME1	ENSG00000239672	protein_coding	0.441241	6.74556e-27
PTTG1	ENSG00000164611	protein_coding	0.441014	7.21181e-27
TPT1	ENSG00000133112	protein_coding	0.441004	7.23304e-27
TFAM	ENSG00000108064	protein_coding	0.440934	7.38428e-27
SSBP1	ENSG00000106028	protein_coding	0.440834	7.60459e-27
C12orf45	ENSG00000151131	protein_coding	0.440786	7.71058e-27
PFDN5	ENSG00000123349	protein_coding	0.440595	8.15714e-27
ZNHIT3	ENSG00000273611	protein_coding	0.440556	8.25028e-27
EMC4	ENSG00000128463	protein_coding	0.440388	8.66648e-27
DAD1	ENSG00000129562	protein_coding	0.440348	8.77028e-27
EIF2S1	ENSG00000134001	protein_coding	0.440313	8.8602e-27
GFM2	ENSG00000164347	protein_coding	0.440202	9.15484e-27
UTP4	ENSG00000141076	protein_coding	0.440127	9.35813e-27
TRUB2	ENSG00000167112	protein_coding	0.439949	9.85956e-27
DRG1	ENSG00000185721	protein_coding	0.439901	9.99928e-27
GAPDH	ENSG00000111640	protein_coding	0.439877	1.00698e-26
C1orf43	ENSG00000143612	protein_coding	0.43986	1.01195e-26
SARS1	ENSG00000031698	protein_coding	0.438967	1.31391e-26
ATP5MC2	ENSG00000135390	protein_coding	0.438932	1.3273e-26
RPS27	ENSG00000177954	protein_coding	0.438721	1.41166e-26
CCNB1	ENSG00000134057	protein_coding	0.438639	1.446e-26
ATP5PD	ENSG00000167863	protein_coding	0.438623	1.45287e-26
DIMT1	ENSG00000086189	protein_coding	0.438499	1.50623e-26
TSPAN17	ENSG00000048140	protein_coding	0.438427	1.53832e-26
TMA16	ENSG00000198498	protein_coding	0.437609	1.95157e-26
NIF3L1	ENSG00000196290	protein_coding	0.43743	2.05614e-26
AK6	ENSG00000085231	protein_coding	0.437168	2.21849e-26
NDUFA12	ENSG00000184752	protein_coding	0.43707	2.28253e-26
MRPS23	ENSG00000181610	protein_coding	0.436898	2.39958e-26
ATP5PF	ENSG00000154723	protein_coding	0.435868	3.2329e-26
RPL11	ENSG00000142676	protein_coding	0.435836	3.26301e-26
HADHA	ENSG00000084754	protein_coding	0.435591	3.50219e-26
CPSF3	ENSG00000119203	protein_coding	0.435155	3.97206e-26
TIMM23	ENSG00000265354	protein_coding	0.435137	3.99279e-26
PRDX6	ENSG00000117592	protein_coding	0.434997	4.15732e-26
UQCRB	ENSG00000156467	protein_coding	0.434992	4.16254e-26
EIF5A	ENSG00000132507	protein_coding	0.434654	4.58888e-26
CISD2	ENSG00000145354	protein_coding	0.43434	5.02246e-26
TMED9	ENSG00000184840	protein_coding	0.434338	5.0262e-26
MRPL11	ENSG00000174547	protein_coding	0.434191	5.24211e-26
EIF3L	ENSG00000100129	protein_coding	0.433963	5.59749e-26
MRPL16	ENSG00000166902	protein_coding	0.433584	6.24036e-26
NABP2	ENSG00000139579	protein_coding	0.433516	6.3633e-26
ADSL	ENSG00000239900	protein_coding	0.433047	7.27832e-26
G3BP1	ENSG00000145907	protein_coding	0.432628	8.20706e-26
PSME1	ENSG00000092010	protein_coding	0.432583	8.31204e-26
ZCRB1	ENSG00000139168	protein_coding	0.432395	8.77267e-26
RABEPK	ENSG00000136933	protein_coding	0.431913	1.00659e-25
XRCC6	ENSG00000196419	protein_coding	0.431716	1.06471e-25
ERH	ENSG00000100632	protein_coding	0.431548	1.1171e-25
SUPT4H1	ENSG00000213246	protein_coding	0.431494	1.1344e-25
GEMIN5	ENSG00000082516	protein_coding	0.431484	1.13752e-25
UTP14A	ENSG00000156697	protein_coding	0.43114	1.25452e-25
POLR1D	ENSG00000186184	protein_coding	0.430983	1.31173e-25
SMIM15	ENSG00000188725	protein_coding	0.430775	1.39185e-25
MRPL21	ENSG00000197345	protein_coding	0.430678	1.43061e-25
SUMO1	ENSG00000116030	protein_coding	0.430614	1.45712e-25
LYAR	ENSG00000145220	protein_coding	0.430342	1.57385e-25
SRA1	ENSG00000213523	protein_coding	0.429914	1.77699e-25
CNIH1	ENSG00000100528	protein_coding	0.429359	2.07952e-25
ADH5	ENSG00000197894	protein_coding	0.428893	2.37212e-25
MRPL51	ENSG00000111639	protein_coding	0.428786	2.44502e-25
NOP14	ENSG00000087269	protein_coding	0.428749	2.47043e-25
RPP40	ENSG00000124787	protein_coding	0.42865	2.54083e-25
TMEM14B	ENSG00000137210	protein_coding	0.428632	2.55356e-25
CISD1	ENSG00000122873	protein_coding	0.428496	2.65332e-25
FARSB	ENSG00000116120	protein_coding	0.42823	2.85999e-25
DAP3	ENSG00000132676	protein_coding	0.427925	3.11675e-25
CYC1	ENSG00000179091	protein_coding	0.42725	3.76821e-25
NIP7	ENSG00000132603	protein_coding	0.427109	3.92044e-25
RBM3	ENSG00000102317	protein_coding	0.426631	4.48207e-25
ATP5MD	ENSG00000173915	protein_coding	0.426307	4.90793e-25
C5orf15	ENSG00000113583	protein_coding	0.425146	6.78898e-25
PDZD11	ENSG00000120509	protein_coding	0.424217	8.7947e-25
NFU1	ENSG00000169599	protein_coding	0.423277	1.14172e-24
HAX1	ENSG00000143575	protein_coding	0.423169	1.17624e-24
DCTN4	ENSG00000132912	protein_coding	0.422709	1.33612e-24
MRTO4	ENSG00000053372	protein_coding	0.422635	1.36366e-24
SRP19	ENSG00000153037	protein_coding	0.421928	1.65757e-24
PAICS	ENSG00000128050	protein_coding	0.421812	1.71164e-24
ENO1	ENSG00000074800	protein_coding	0.421641	1.79411e-24
NDUFB3	ENSG00000119013	protein_coding	0.421252	1.99728e-24
SUCLG1	ENSG00000163541	protein_coding	0.420856	2.22701e-24
UBTD2	ENSG00000168246	protein_coding	0.420844	2.23432e-24
PHF5A	ENSG00000100410	protein_coding	0.420166	2.69184e-24
ACTL6A	ENSG00000136518	protein_coding	0.420141	2.71055e-24
COPZ1	ENSG00000111481	protein_coding	0.419331	3.38365e-24
COX5A	ENSG00000178741	protein_coding	0.418879	3.82862e-24
TMED7	ENSG00000134970	protein_coding	0.417975	4.8988e-24
UXT	ENSG00000126756	protein_coding	0.417972	4.90337e-24
ZCCHC17	ENSG00000121766	protein_coding	0.417732	5.23417e-24
CYCS	ENSG00000172115	protein_coding	0.417661	5.33559e-24
YARS2	ENSG00000139131	protein_coding	0.417603	5.42038e-24
MTREX	ENSG00000039123	protein_coding	0.417371	5.77354e-24
SFXN4	ENSG00000183605	protein_coding	0.416821	6.70308e-24
NDUFA8	ENSG00000119421	protein_coding	0.416508	7.2961e-24
NDUFAB1	ENSG00000004779	protein_coding	0.416009	8.35194e-24
EEF2	ENSG00000167658	protein_coding	0.415893	8.61892e-24
CRIPT	ENSG00000119878	protein_coding	0.415795	8.84939e-24
ELP6	ENSG00000163832	protein_coding	0.415376	9.90918e-24
TUBA1C	ENSG00000167553	protein_coding	0.415253	1.02438e-23
MRPL17	ENSG00000158042	protein_coding	0.415029	1.08827e-23
CIAPIN1	ENSG00000005194	protein_coding	0.414907	1.12452e-23
CHCHD3	ENSG00000106554	protein_coding	0.414807	1.1553e-23
PPIA	ENSG00000196262	protein_coding	0.414619	1.21543e-23
RPL18	ENSG00000063177	protein_coding	0.414114	1.39205e-23
PSMA1	ENSG00000129084	protein_coding	0.414025	1.42575e-23
TXNL1	ENSG00000091164	protein_coding	0.413843	1.49749e-23
PCBD1	ENSG00000166228	protein_coding	0.413367	1.70121e-23
AP3S1	ENSG00000177879	protein_coding	0.412602	2.08825e-23
XRCC5	ENSG00000079246	protein_coding	0.412252	2.29256e-23
ATIC	ENSG00000138363	protein_coding	0.412148	2.35736e-23
EXOSC2	ENSG00000130713	protein_coding	0.412104	2.38516e-23
NDUFB4	ENSG00000065518	protein_coding	0.412027	2.43452e-23
C5orf24	ENSG00000181904	protein_coding	0.411995	2.45578e-23
ILF2	ENSG00000143621	protein_coding	0.411306	2.95089e-23
NSL1	ENSG00000117697	protein_coding	0.411233	3.00832e-23
RBM27	ENSG00000091009	protein_coding	0.411172	3.0583e-23
PSMD8	ENSG00000099341	protein_coding	0.410975	3.22226e-23
FAM114A2	ENSG00000055147	protein_coding	0.410751	3.42019e-23
VBP1	ENSG00000155959	protein_coding	0.410719	3.44983e-23
CUEDC2	ENSG00000107874	protein_coding	0.410704	3.46353e-23
PMPCB	ENSG00000105819	protein_coding	0.410646	3.51652e-23
ABCB7	ENSG00000131269	protein_coding	0.409532	4.72568e-23
RNF41	ENSG00000181852	protein_coding	0.409409	4.88146e-23
ATOX1	ENSG00000177556	protein_coding	0.409055	5.36145e-23
DNAJA2	ENSG00000069345	protein_coding	0.408875	5.62216e-23
CCT5	ENSG00000150753	protein_coding	0.408875	5.6225e-23
SNUPN	ENSG00000169371	protein_coding	0.408472	6.25309e-23
BCCIP	ENSG00000107949	protein_coding	0.408155	6.79684e-23
PPA2	ENSG00000138777	protein_coding	0.407681	7.70016e-23
BRK1	ENSG00000254999	protein_coding	0.407675	7.713e-23
MRPS7	ENSG00000125445	protein_coding	0.407342	8.41831e-23
LMAN2	ENSG00000169223	protein_coding	0.407263	8.59552e-23
DDX50	ENSG00000107625	protein_coding	0.407146	8.86433e-23
ISOC1	ENSG00000066583	protein_coding	0.405998	1.19744e-22
COQ5	ENSG00000110871	protein_coding	0.405915	1.22367e-22
CDC123	ENSG00000151465	protein_coding	0.405755	1.27586e-22
FAM204A	ENSG00000165669	protein_coding	0.404987	1.55901e-22
SRFBP1	ENSG00000151304	protein_coding	0.404639	1.70705e-22
TOMM5	ENSG00000175768	protein_coding	0.404523	1.75914e-22
METAP1	ENSG00000164024	protein_coding	0.404421	1.80681e-22
PSMB5	ENSG00000100804	protein_coding	0.404378	1.82697e-22
GNL3	ENSG00000163938	protein_coding	0.404359	1.83577e-22
SCAMP1	ENSG00000085365	protein_coding	0.403945	2.04469e-22
ABCE1	ENSG00000164163	protein_coding	0.40346	2.31865e-22
RPL7L1	ENSG00000146223	protein_coding	0.403444	2.3283e-22
MRPS18B	ENSG00000204568	protein_coding	0.403292	2.42173e-22
PPIH	ENSG00000171960	protein_coding	0.403014	2.60297e-22
MRPL43	ENSG00000055950	protein_coding	0.4029	2.6805e-22
STRAP	ENSG00000023734	protein_coding	0.40285	2.71553e-22
CBX3	ENSG00000122565	protein_coding	0.402667	2.84752e-22
FAU	ENSG00000149806	protein_coding	0.402662	2.85088e-22
EMC7	ENSG00000134153	protein_coding	0.402304	3.12763e-22
UTP11	ENSG00000183520	protein_coding	0.402127	3.27323e-22
NOL7	ENSG00000225921	protein_coding	0.402002	3.38076e-22
MRPL14	ENSG00000180992	protein_coding	0.401919	3.45409e-22
PCNP	ENSG00000081154	protein_coding	0.401914	3.45859e-22
ANXA7	ENSG00000138279	protein_coding	0.401907	3.46436e-22
AIMP1	ENSG00000164022	protein_coding	0.401825	3.53883e-22
SPCS1	ENSG00000114902	protein_coding	0.401814	3.5485e-22
LSM12	ENSG00000161654	protein_coding	0.40154	3.80831e-22
UNG	ENSG00000076248	protein_coding	0.401501	3.84726e-22
PARK7	ENSG00000116288	protein_coding	0.401431	3.91645e-22
SMNDC1	ENSG00000119953	protein_coding	0.401401	3.94748e-22
TWNK	ENSG00000107815	protein_coding	0.401314	4.03696e-22
HNRNPF	ENSG00000169813	protein_coding	0.401305	4.04589e-22
GMPR2	ENSG00000100938	protein_coding	0.401233	4.12191e-22
ABCF2	ENSG00000033050	protein_coding	0.401217	4.13913e-22
SHMT2	ENSG00000182199	protein_coding	0.400853	4.5444e-22
GTF2H2C	ENSG00000183474	protein_coding	0.400677	4.75494e-22
BCAS2	ENSG00000116752	protein_coding	0.400402	5.10242e-22
DDX21	ENSG00000165732	protein_coding	0.399779	5.98613e-22
LSM6	ENSG00000164167	protein_coding	0.399142	7.04532e-22
SNRNP27	ENSG00000124380	protein_coding	0.399006	7.29531e-22
PCBP2	ENSG00000197111	protein_coding	0.398746	7.79514e-22
C12orf29	ENSG00000133641	protein_coding	0.398684	7.91873e-22
ARPC3	ENSG00000111229	protein_coding	0.398368	8.58486e-22
RMND1	ENSG00000155906	protein_coding	0.398184	8.99685e-22
INTS13	ENSG00000064102	protein_coding	0.398126	9.13089e-22
EIF3K	ENSG00000178982	protein_coding	0.398069	9.26385e-22
MRPL58	ENSG00000167862	protein_coding	0.397817	9.87722e-22
ERCC8	ENSG00000049167	protein_coding	0.397473	1.07807e-21
MRPL13	ENSG00000172172	protein_coding	0.397415	1.09402e-21
OSTC	ENSG00000198856	protein_coding	0.396964	1.22652e-21
MRPL33	ENSG00000243147	protein_coding	0.396826	1.27025e-21
DDX1	ENSG00000079785	protein_coding	0.396738	1.29908e-21
MRPS22	ENSG00000175110	protein_coding	0.396695	1.31336e-21
LYRM4	ENSG00000214113	protein_coding	0.396545	1.36408e-21
MCMBP	ENSG00000197771	protein_coding	0.396425	1.40632e-21
ZCCHC10	ENSG00000155329	protein_coding	0.396142	1.51045e-21
TRUB1	ENSG00000165832	protein_coding	0.39611	1.52279e-21
C14orf119	ENSG00000179933	protein_coding	0.395813	1.64162e-21
TMED1	ENSG00000099203	protein_coding	0.395514	1.77005e-21
MZT1	ENSG00000204899	protein_coding	0.394804	2.11738e-21
TUBA1B	ENSG00000123416	protein_coding	0.394754	2.14382e-21
GEMIN6	ENSG00000152147	protein_coding	0.394351	2.373e-21
CLIC1	ENSG00000213719	protein_coding	0.394298	2.40431e-21
ZNRD1	ENSG00000066379	protein_coding	0.394252	2.43268e-21
CHCHD1	ENSG00000172586	protein_coding	0.394244	2.43726e-21
UBE2D3	ENSG00000109332	protein_coding	0.394189	2.47122e-21
SET	ENSG00000119335	protein_coding	0.394058	2.55416e-21
EXOSC1	ENSG00000171311	protein_coding	0.394045	2.56269e-21
UTP15	ENSG00000164338	protein_coding	0.393722	2.77907e-21
COX7B	ENSG00000131174	protein_coding	0.393706	2.78964e-21
NMD3	ENSG00000169251	protein_coding	0.393653	2.82726e-21
NOLC1	ENSG00000166197	protein_coding	0.39359	2.87224e-21
TPRKB	ENSG00000144034	protein_coding	0.393208	3.16062e-21
SUB1	ENSG00000113387	protein_coding	0.393182	3.18116e-21
EIF2S2	ENSG00000125977	protein_coding	0.39314	3.21479e-21
RRP9	ENSG00000114767	protein_coding	0.393074	3.26862e-21
EIF1B	ENSG00000114784	protein_coding	0.393009	3.32235e-21
TFB2M	ENSG00000162851	protein_coding	0.392818	3.48506e-21
TIMM10	ENSG00000134809	protein_coding	0.392512	3.76133e-21
RPLP2	ENSG00000177600	protein_coding	0.392405	3.86357e-21
DNAJC9	ENSG00000213551	protein_coding	0.392268	3.99768e-21
NTAQ1	ENSG00000156795	protein_coding	0.39191	4.37136e-21
MYL6B	ENSG00000196465	protein_coding	0.391857	4.42927e-21
CKS1B	ENSG00000173207	protein_coding	0.391844	4.44369e-21
ARMC1	ENSG00000104442	protein_coding	0.391692	4.61511e-21
RXYLT1	ENSG00000118600	protein_coding	0.391535	4.79908e-21
EIF2B3	ENSG00000070785	protein_coding	0.391527	4.80868e-21
PRPF4	ENSG00000136875	protein_coding	0.391397	4.96731e-21
TIMM17A	ENSG00000134375	protein_coding	0.39096	5.53715e-21
RPS19	ENSG00000105372	protein_coding	0.390826	5.72447e-21
SSR2	ENSG00000163479	protein_coding	0.390603	6.05025e-21
RPS15	ENSG00000115268	protein_coding	0.390504	6.20155e-21
CDK4	ENSG00000135446	protein_coding	0.390455	6.27699e-21
TMEM258	ENSG00000134825	protein_coding	0.390438	6.30371e-21
IK	ENSG00000113141	protein_coding	0.389858	7.27812e-21
SNRPF	ENSG00000139343	protein_coding	0.389391	8.16937e-21
SRSF7	ENSG00000115875	protein_coding	0.389365	8.22267e-21
OXSM	ENSG00000151093	protein_coding	0.389142	8.68728e-21
NDUFS3	ENSG00000213619	protein_coding	0.388788	9.48139e-21
ATP5F1A	ENSG00000152234	protein_coding	0.388692	9.70866e-21
PPP1R8	ENSG00000117751	protein_coding	0.388655	9.7977e-21
EEF1E1	ENSG00000124802	protein_coding	0.388608	9.91022e-21
GRHPR	ENSG00000137106	protein_coding	0.388442	1.03245e-20
METTL2A	ENSG00000087995	protein_coding	0.388393	1.04511e-20
PGAM5	ENSG00000247077	protein_coding	0.388126	1.1161e-20
PSMD10	ENSG00000101843	protein_coding	0.388117	1.11856e-20
COQ3	ENSG00000132423	protein_coding	0.387865	1.19002e-20
HMGB1	ENSG00000189403	protein_coding	0.387804	1.20791e-20
CHCHD2	ENSG00000106153	protein_coding	0.387798	1.20988e-20
ACTG1	ENSG00000184009	protein_coding	0.387717	1.23405e-20
GOT1	ENSG00000120053	protein_coding	0.387436	1.32228e-20
DCUN1D5	ENSG00000137692	protein_coding	0.387399	1.33431e-20
PFDN4	ENSG00000101132	protein_coding	0.387127	1.42652e-20
HCCS	ENSG00000004961	protein_coding	0.387007	1.46904e-20
UQCRC1	ENSG00000010256	protein_coding	0.386901	1.50779e-20
SNRNP40	ENSG00000060688	protein_coding	0.386631	1.61065e-20
FH	ENSG00000091483	protein_coding	0.386615	1.61685e-20
HNRNPL	ENSG00000104824	protein_coding	0.386364	1.71934e-20
ZFAND1	ENSG00000104231	protein_coding	0.386357	1.72228e-20
LRPPRC	ENSG00000138095	protein_coding	0.38631	1.74219e-20
VPS26A	ENSG00000122958	protein_coding	0.386232	1.77605e-20
SDHC	ENSG00000143252	protein_coding	0.386004	1.87749e-20
MDH2	ENSG00000146701	protein_coding	0.386	1.87953e-20
MAPK9	ENSG00000050748	protein_coding	0.385981	1.88803e-20
SNRPD1	ENSG00000167088	protein_coding	0.385939	1.9077e-20
RFT1	ENSG00000163933	protein_coding	0.385914	1.91949e-20
C19orf53	ENSG00000104979	protein_coding	0.38588	1.93556e-20
ATP5MG	ENSG00000167283	protein_coding	0.385843	1.95276e-20
EIF3J	ENSG00000104131	protein_coding	0.385797	1.97523e-20
ASNSD1	ENSG00000138381	protein_coding	0.385494	2.12636e-20
MRPL35	ENSG00000132313	protein_coding	0.385451	2.14916e-20
GYG1	ENSG00000163754	protein_coding	0.385274	2.24358e-20
ZNF346	ENSG00000113761	protein_coding	0.384967	2.4178e-20
LCMT1	ENSG00000205629	protein_coding	0.384694	2.58398e-20
RUVBL1	ENSG00000175792	protein_coding	0.384583	2.65479e-20
TATDN1	ENSG00000147687	protein_coding	0.384582	2.65517e-20
MRFAP1	ENSG00000179010	protein_coding	0.384289	2.85098e-20
HNRNPA1P48	ENSG00000224578	protein_coding	0.384126	2.96655e-20
NDUFC1	ENSG00000109390	protein_coding	0.384083	2.99779e-20
PPID	ENSG00000171497	protein_coding	0.384035	3.03248e-20
OST4	ENSG00000228474	protein_coding	0.383992	3.06463e-20
ECD	ENSG00000122882	protein_coding	0.383903	3.13087e-20
ST13	ENSG00000100380	protein_coding	0.383796	3.21359e-20
DCTPP1	ENSG00000179958	protein_coding	0.383437	3.5056e-20
RPL13	ENSG00000167526	protein_coding	0.382925	3.96785e-20
TXNDC9	ENSG00000115514	protein_coding	0.382909	3.98324e-20
MRPL52	ENSG00000172590	protein_coding	0.382892	3.9993e-20
DPCD	ENSG00000166171	protein_coding	0.382815	4.0746e-20
HAUS1	ENSG00000152240	protein_coding	0.382657	4.23348e-20
CLNS1A	ENSG00000074201	protein_coding	0.382554	4.33937e-20
EXOSC5	ENSG00000077348	protein_coding	0.382248	4.67288e-20
C1D	ENSG00000197223	protein_coding	0.382215	4.70963e-20
PAK1IP1	ENSG00000111845	protein_coding	0.382132	4.80462e-20
ZNF277	ENSG00000198839	protein_coding	0.381997	4.96339e-20
EAPP	ENSG00000129518	protein_coding	0.38177	5.2428e-20
WDR43	ENSG00000163811	protein_coding	0.381611	5.44675e-20
UBL5	ENSG00000198258	protein_coding	0.381391	5.74378e-20
UBA2	ENSG00000126261	protein_coding	0.381359	5.78753e-20
PKM	ENSG00000067225	protein_coding	0.381215	5.99118e-20
SNX2	ENSG00000205302	protein_coding	0.381034	6.25831e-20
POMP	ENSG00000132963	protein_coding	0.380385	7.31223e-20
ALKBH2	ENSG00000189046	protein_coding	0.379971	8.07328e-20
RBMX2	ENSG00000134597	protein_coding	0.37995	8.11467e-20
GATB	ENSG00000059691	protein_coding	0.379773	8.46471e-20
PRDX2	ENSG00000167815	protein_coding	0.379506	9.02269e-20
PRELID3B	ENSG00000101166	protein_coding	0.379117	9.90026e-20
AK2	ENSG00000004455	protein_coding	0.379034	1.00989e-19
ABT1	ENSG00000146109	protein_coding	0.379019	1.01358e-19
TCP1	ENSG00000120438	protein_coding	0.378713	1.09015e-19
PCCB	ENSG00000114054	protein_coding	0.378348	1.18918e-19
HAUS4	ENSG00000092036	protein_coding	0.378266	1.2127e-19
CSNK1A1	ENSG00000113712	protein_coding	0.377987	1.2959e-19
YEATS4	ENSG00000127337	protein_coding	0.377789	1.3583e-19
RPF2	ENSG00000197498	protein_coding	0.377759	1.36787e-19
SF3A3	ENSG00000183431	protein_coding	0.377605	1.41895e-19
MAD2L1	ENSG00000164109	protein_coding	0.377359	1.50418e-19
GLO1	ENSG00000124767	protein_coding	0.377315	1.51976e-19
NOP10	ENSG00000182117	protein_coding	0.377097	1.60048e-19
POLR1C	ENSG00000171453	protein_coding	0.376968	1.6502e-19
ELP4	ENSG00000109911	protein_coding	0.376742	1.74091e-19
RPL28	ENSG00000108107	protein_coding	0.376737	1.74294e-19
ATP5MF	ENSG00000241468	protein_coding	0.376488	1.84868e-19
COPS8	ENSG00000198612	protein_coding	0.376401	1.8868e-19
PELO	ENSG00000152684	protein_coding	0.376141	2.0066e-19
FARS2	ENSG00000145982	protein_coding	0.375967	2.09066e-19
SFR1	ENSG00000156384	protein_coding	0.375717	2.21744e-19
DKC1	ENSG00000130826	protein_coding	0.375371	2.40597e-19
UMPS	ENSG00000114491	protein_coding	0.375245	2.47848e-19
CEBPZ	ENSG00000115816	protein_coding	0.375143	2.53841e-19
SNX17	ENSG00000115234	protein_coding	0.374905	2.68459e-19
ANAPC10	ENSG00000164162	protein_coding	0.374711	2.81036e-19
YRDC	ENSG00000196449	protein_coding	0.374667	2.83921e-19
MAD2L1BP	ENSG00000124688	protein_coding	0.374459	2.98118e-19
ELOC	ENSG00000154582	protein_coding	0.374432	3.00059e-19
RAD23B	ENSG00000119318	protein_coding	0.374339	3.0665e-19
TMX2	ENSG00000213593	protein_coding	0.374274	3.11332e-19
GTF2A2	ENSG00000140307	protein_coding	0.373984	3.33277e-19
TMEM101	ENSG00000091947	protein_coding	0.373594	3.65147e-19
CLTA	ENSG00000122705	protein_coding	0.373465	3.76364e-19
TACO1	ENSG00000136463	protein_coding	0.373059	4.13829e-19
ASCC1	ENSG00000138303	protein_coding	0.372918	4.27667e-19
AVEN	ENSG00000169857	protein_coding	0.372838	4.35687e-19
GBE1	ENSG00000114480	protein_coding	0.372836	4.35926e-19
SNU13	ENSG00000100138	protein_coding	0.372477	4.74035e-19
POLE4	ENSG00000115350	protein_coding	0.372475	4.74178e-19
IPO5	ENSG00000065150	protein_coding	0.372222	5.03009e-19
NOP58	ENSG00000055044	protein_coding	0.371787	5.56672e-19
RWDD1	ENSG00000111832	protein_coding	0.371716	5.6589e-19
NTMT1	ENSG00000148335	protein_coding	0.371521	5.92109e-19
COMMD8	ENSG00000169019	protein_coding	0.37152	5.92209e-19
METTL5	ENSG00000138382	protein_coding	0.371503	5.9459e-19
HSP90AA1	ENSG00000080824	protein_coding	0.371464	6.00069e-19
SNX3	ENSG00000112335	protein_coding	0.371381	6.11659e-19
UTP18	ENSG00000011260	protein_coding	0.371146	6.46047e-19
FASTKD2	ENSG00000118246	protein_coding	0.371057	6.59414e-19
SLC25A6	ENSG00000169100	protein_coding	0.370945	6.76891e-19
PSME3	ENSG00000131467	protein_coding	0.370888	6.85876e-19
BUD31	ENSG00000106245	protein_coding	0.370796	7.00587e-19
SLC25A38	ENSG00000144659	protein_coding	0.370738	7.10117e-19
ATP5MPL	ENSG00000156411	protein_coding	0.370681	7.19597e-19
FAM53C	ENSG00000120709	protein_coding	0.370455	7.58205e-19
ADK	ENSG00000156110	protein_coding	0.370361	7.74927e-19
FKBP4	ENSG00000004478	protein_coding	0.370345	7.7772e-19
APEH	ENSG00000164062	protein_coding	0.370311	7.83817e-19
JAGN1	ENSG00000171135	protein_coding	0.370211	8.02134e-19
DNTTIP2	ENSG00000067334	protein_coding	0.370154	8.12801e-19
NSMCE2	ENSG00000156831	protein_coding	0.37006	8.30634e-19
DNAJC8	ENSG00000126698	protein_coding	0.36986	8.70042e-19
MYG1	ENSG00000139637	protein_coding	0.369792	8.83888e-19
PLRG1	ENSG00000171566	protein_coding	0.36963	9.17496e-19
CCNI	ENSG00000118816	protein_coding	0.369316	9.86355e-19
DYNC1LI1	ENSG00000144635	protein_coding	0.369068	1.04438e-18
MRPL50	ENSG00000136897	protein_coding	0.368996	1.06196e-18
AHSA1	ENSG00000100591	protein_coding	0.368739	1.12664e-18
GMNN	ENSG00000112312	protein_coding	0.368713	1.13351e-18
ALDOA	ENSG00000149925	protein_coding	0.368689	1.13957e-18
SOD1	ENSG00000142168	protein_coding	0.368414	1.21402e-18
NDUFA4	ENSG00000189043	protein_coding	0.368002	1.33461e-18
ATG10	ENSG00000152348	protein_coding	0.367974	1.34327e-18
TMA7	ENSG00000232112	protein_coding	0.367944	1.35251e-18
SMIM20	ENSG00000250317	protein_coding	0.367529	1.48737e-18
PNP	ENSG00000198805	protein_coding	0.367283	1.57376e-18
RUFY1	ENSG00000176783	protein_coding	0.367174	1.61357e-18
FXN	ENSG00000165060	protein_coding	0.367141	1.6258e-18
DTD1	ENSG00000125821	protein_coding	0.367113	1.63606e-18
MAIP1	ENSG00000162972	protein_coding	0.367016	1.6729e-18
MTCH2	ENSG00000109919	protein_coding	0.36687	1.72943e-18
SRSF9	ENSG00000111786	protein_coding	0.366671	1.80997e-18
BNIP3	ENSG00000176171	protein_coding	0.366603	1.83839e-18
COMMD1	ENSG00000173163	protein_coding	0.366575	1.85003e-18
CLPP	ENSG00000125656	protein_coding	0.366574	1.85063e-18
NUP35	ENSG00000163002	protein_coding	0.366555	1.85852e-18
LAMTOR5	ENSG00000134248	protein_coding	0.366434	1.91062e-18
EIF3G	ENSG00000130811	protein_coding	0.366298	1.9711e-18
ZNF622	ENSG00000173545	protein_coding	0.36613	2.0479e-18
MARCHF5	ENSG00000198060	protein_coding	0.366079	2.07193e-18
KHDRBS1	ENSG00000121774	protein_coding	0.366052	2.08471e-18
BZW1	ENSG00000082153	protein_coding	0.365834	2.19086e-18
MRPS11	ENSG00000181991	protein_coding	0.365684	2.26687e-18
PSMA7	ENSG00000101182	protein_coding	0.365677	2.27057e-18
DDX18	ENSG00000088205	protein_coding	0.36564	2.28982e-18
PDCD10	ENSG00000114209	protein_coding	0.365501	2.36343e-18
DPY30	ENSG00000162961	protein_coding	0.365278	2.48611e-18
UQCRFS1	ENSG00000169021	protein_coding	0.365184	2.54033e-18
PRMT1	ENSG00000126457	protein_coding	0.364885	2.71875e-18
FUNDC2	ENSG00000165775	protein_coding	0.364788	2.77879e-18
PSMA6	ENSG00000100902	protein_coding	0.364632	2.87911e-18
SNRPB2	ENSG00000125870	protein_coding	0.364576	2.91626e-18
PLGRKT	ENSG00000107020	protein_coding	0.364223	3.15888e-18
MRPL49	ENSG00000149792	protein_coding	0.363989	3.33043e-18
PDCL3	ENSG00000115539	protein_coding	0.363871	3.42059e-18
DCTN3	ENSG00000137100	protein_coding	0.363816	3.46336e-18
GTF2B	ENSG00000137947	protein_coding	0.363743	3.52151e-18
RPLP1	ENSG00000137818	protein_coding	0.363664	3.58486e-18
PSMD13	ENSG00000185627	protein_coding	0.363606	3.63207e-18
DHFR	ENSG00000228716	protein_coding	0.363417	3.79049e-18
AKIP1	ENSG00000166452	protein_coding	0.363393	3.81086e-18
SAAL1	ENSG00000166788	protein_coding	0.363306	3.88636e-18
TIPIN	ENSG00000075131	protein_coding	0.363301	3.89102e-18
ACTR10	ENSG00000131966	protein_coding	0.363261	3.92648e-18
MOCS2	ENSG00000164172	protein_coding	0.363235	3.94973e-18
SRPRB	ENSG00000144867	protein_coding	0.363082	4.08788e-18
SNRPB	ENSG00000125835	protein_coding	0.362915	4.24565e-18
PRPS1	ENSG00000147224	protein_coding	0.361941	5.28588e-18
SIGMAR1	ENSG00000147955	protein_coding	0.361917	5.31463e-18
MCCC2	ENSG00000131844	protein_coding	0.361807	5.44776e-18
SMYD2	ENSG00000143499	protein_coding	0.361736	5.53468e-18
MRPL47	ENSG00000136522	protein_coding	0.361609	5.69494e-18
MLH1	ENSG00000076242	protein_coding	0.361561	5.75616e-18
MLX	ENSG00000108788	protein_coding	0.361522	5.80775e-18
PSMB1	ENSG00000008018	protein_coding	0.361298	6.10616e-18
PPIL3	ENSG00000240344	protein_coding	0.361113	6.36446e-18
C11orf1	ENSG00000137720	protein_coding	0.360922	6.6431e-18
UBAP1	ENSG00000165006	protein_coding	0.360811	6.81036e-18
PSMD14	ENSG00000115233	protein_coding	0.360649	7.06114e-18
MORF4L2	ENSG00000123562	protein_coding	0.360618	7.11094e-18
THAP1	ENSG00000131931	protein_coding	0.360506	7.29059e-18
MRPS12	ENSG00000128626	protein_coding	0.360367	7.52102e-18
CDC25C	ENSG00000158402	protein_coding	0.360228	7.75729e-18
NONO	ENSG00000147140	protein_coding	0.360126	7.93676e-18
RNASEH2A	ENSG00000104889	protein_coding	0.360123	7.94303e-18
SQSTM1	ENSG00000161011	protein_coding	0.360062	8.05161e-18
MRPL54	ENSG00000183617	protein_coding	0.360019	8.12937e-18
HMGN2	ENSG00000198830	protein_coding	0.359766	8.60028e-18
MTHFD1	ENSG00000100714	protein_coding	0.359562	9.00032e-18
MOB4	ENSG00000115540	protein_coding	0.359414	9.30217e-18
MRPS2	ENSG00000122140	protein_coding	0.35939	9.35252e-18
BYSL	ENSG00000112578	protein_coding	0.359158	9.84777e-18
PPIF	ENSG00000108179	protein_coding	0.358843	1.05621e-17
DENR	ENSG00000139726	protein_coding	0.358717	1.0862e-17
PNPO	ENSG00000108439	protein_coding	0.358633	1.10674e-17
TAF12	ENSG00000120656	protein_coding	0.358524	1.13392e-17
PRMT3	ENSG00000185238	protein_coding	0.358352	1.17792e-17
RNF7	ENSG00000114125	protein_coding	0.358175	1.22503e-17
AP1S1	ENSG00000106367	protein_coding	0.358134	1.2363e-17
IARS1	ENSG00000196305	protein_coding	0.358109	1.24314e-17
STK16	ENSG00000115661	protein_coding	0.357799	1.33137e-17
GTF2H3	ENSG00000111358	protein_coding	0.357777	1.33801e-17
SDHAF3	ENSG00000196636	protein_coding	0.357623	1.38443e-17
CAPRIN1	ENSG00000135387	protein_coding	0.357597	1.39225e-17
PCLAF	ENSG00000166803	protein_coding	0.357575	1.39932e-17
PHAX	ENSG00000164902	protein_coding	0.357433	1.44384e-17
PAIP1	ENSG00000172239	protein_coding	0.357239	1.50721e-17
ATP5ME	ENSG00000169020	protein_coding	0.357153	1.53602e-17
SERBP1	ENSG00000142864	protein_coding	0.357082	1.56015e-17
MRPL9	ENSG00000143436	protein_coding	0.35688	1.63162e-17
MACROH2A1	ENSG00000113648	protein_coding	0.356717	1.69136e-17
SELENOT	ENSG00000198843	protein_coding	0.356516	1.76791e-17
CKAP2	ENSG00000136108	protein_coding	0.356409	1.80987e-17
PSMC1	ENSG00000100764	protein_coding	0.356332	1.84104e-17
ETFA	ENSG00000140374	protein_coding	0.356094	1.94012e-17
PSMD9	ENSG00000110801	protein_coding	0.356084	1.94443e-17
PRIM1	ENSG00000198056	protein_coding	0.355887	2.03043e-17
CINP	ENSG00000100865	protein_coding	0.355641	2.14341e-17
RAMAC	ENSG00000169612	protein_coding	0.355525	2.19854e-17
MRPS33	ENSG00000090263	protein_coding	0.355489	2.21584e-17
FBXW11	ENSG00000072803	protein_coding	0.355334	2.2927e-17
TSG101	ENSG00000074319	protein_coding	0.355222	2.34956e-17
SREK1IP1	ENSG00000153006	protein_coding	0.355152	2.38598e-17
RFC2	ENSG00000049541	protein_coding	0.354797	2.57933e-17
TSR1	ENSG00000167721	protein_coding	0.354422	2.79972e-17
EIF4E	ENSG00000151247	protein_coding	0.354415	2.80418e-17
PCNA	ENSG00000132646	protein_coding	0.354377	2.82734e-17
MYL6	ENSG00000092841	protein_coding	0.354373	2.83012e-17
PSMG2	ENSG00000128789	protein_coding	0.354182	2.95095e-17
NOC3L	ENSG00000173145	protein_coding	0.353937	3.11306e-17
CCDC58	ENSG00000160124	protein_coding	0.353884	3.14935e-17
HMGN4	ENSG00000182952	protein_coding	0.353802	3.20648e-17
NME2	ENSG00000243678	protein_coding	0.353644	3.31866e-17
PTDSS1	ENSG00000156471	protein_coding	0.353511	3.41617e-17
GTPBP8	ENSG00000163607	protein_coding	0.353498	3.42637e-17
SLC30A5	ENSG00000145740	protein_coding	0.353298	3.57869e-17
WDR41	ENSG00000164253	protein_coding	0.353249	3.61745e-17
IPO11	ENSG00000086200	protein_coding	0.353125	3.7162e-17
MAP2K1	ENSG00000169032	protein_coding	0.353107	3.7309e-17
PINX1	ENSG00000254093	protein_coding	0.35295	3.86038e-17
RPF1	ENSG00000117133	protein_coding	0.35294	3.86906e-17
TRAP1	ENSG00000126602	protein_coding	0.352852	3.94386e-17
TXN2	ENSG00000100348	protein_coding	0.352793	3.99472e-17
NDUFAF4	ENSG00000123545	protein_coding	0.352672	4.10084e-17
EIF4E2	ENSG00000135930	protein_coding	0.35267	4.10311e-17
TSN	ENSG00000211460	protein_coding	0.352667	4.10608e-17
DNAJA1	ENSG00000086061	protein_coding	0.352603	4.16288e-17
SINHCAF	ENSG00000139146	protein_coding	0.352589	4.17579e-17
CUTC	ENSG00000119929	protein_coding	0.352489	4.26811e-17
TCTN3	ENSG00000119977	protein_coding	0.352486	4.27015e-17
CHMP5	ENSG00000086065	protein_coding	0.352353	4.39589e-17
DMAC1	ENSG00000137038	protein_coding	0.352135	4.60871e-17
EIF4A3	ENSG00000141543	protein_coding	0.35212	4.62367e-17
TXN	ENSG00000136810	protein_coding	0.351846	4.90674e-17
MRPS30	ENSG00000112996	protein_coding	0.351829	4.92478e-17
ECE2	ENSG00000145194	protein_coding	0.351815	4.93964e-17
TOMM70	ENSG00000154174	protein_coding	0.351499	5.28994e-17
RMND5B	ENSG00000145916	protein_coding	0.351444	5.35294e-17
UTP6	ENSG00000108651	protein_coding	0.351346	5.46762e-17
GINS3	ENSG00000181938	protein_coding	0.351344	5.47037e-17
DUT	ENSG00000128951	protein_coding	0.351203	5.63953e-17
PSMC3	ENSG00000165916	protein_coding	0.350746	6.22497e-17
NELFE	ENSG00000204356	protein_coding	0.350537	6.51232e-17
PRDX4	ENSG00000123131	protein_coding	0.350467	6.61148e-17
RNF181	ENSG00000168894	protein_coding	0.350427	6.66832e-17
SRP14	ENSG00000140319	protein_coding	0.350321	6.82344e-17
DFFA	ENSG00000160049	protein_coding	0.35008	7.18652e-17
TMEM183A	ENSG00000163444	protein_coding	0.350027	7.26937e-17
COPS6	ENSG00000168090	protein_coding	0.349818	7.60424e-17
SPATA24	ENSG00000170469	protein_coding	0.349592	7.98249e-17
NUDCD1	ENSG00000120526	protein_coding	0.349571	8.01951e-17
COX16	ENSG00000133983	protein_coding	0.349517	8.11323e-17
TRAPPC2L	ENSG00000167515	protein_coding	0.349436	8.25494e-17
RRP36	ENSG00000124541	protein_coding	0.349251	8.58969e-17
VDAC3	ENSG00000078668	protein_coding	0.349111	8.8521e-17
TRMT112	ENSG00000173113	protein_coding	0.34893	9.20248e-17
NOP56	ENSG00000101361	protein_coding	0.348677	9.71639e-17
DTD2	ENSG00000129480	protein_coding	0.34846	1.01788e-16
SLIRP	ENSG00000119705	protein_coding	0.348398	1.03139e-16
UBE2A	ENSG00000077721	protein_coding	0.348221	1.07119e-16
PDCD5	ENSG00000105185	protein_coding	0.348166	1.08405e-16
PFDN6	ENSG00000204220	protein_coding	0.348162	1.08498e-16
UBL7	ENSG00000138629	protein_coding	0.348087	1.10233e-16
RWDD4	ENSG00000182552	protein_coding	0.347892	1.14928e-16
TIMM50	ENSG00000105197	protein_coding	0.347773	1.17887e-16
POLR3K	ENSG00000161980	protein_coding	0.347397	1.27742e-16
NOL11	ENSG00000130935	protein_coding	0.34724	1.32102e-16
CSE1L	ENSG00000124207	protein_coding	0.347181	1.33767e-16
TKT	ENSG00000163931	protein_coding	0.347039	1.3788e-16
URM1	ENSG00000167118	protein_coding	0.347001	1.39009e-16
ECHS1	ENSG00000127884	protein_coding	0.346997	1.39132e-16
RFC5	ENSG00000111445	protein_coding	0.346988	1.39391e-16
PPM1G	ENSG00000115241	protein_coding	0.346787	1.45504e-16
MSANTD3	ENSG00000066697	protein_coding	0.346751	1.46607e-16
SND1	ENSG00000197157	protein_coding	0.346687	1.48622e-16
RRM1	ENSG00000167325	protein_coding	0.346614	1.50961e-16
IAH1	ENSG00000134330	protein_coding	0.346389	1.5834e-16
IMP3	ENSG00000177971	protein_coding	0.346041	1.70485e-16
NLN	ENSG00000123213	protein_coding	0.345869	1.7682e-16
RNASEH1	ENSG00000171865	protein_coding	0.345817	1.78812e-16
ERLIN1	ENSG00000107566	protein_coding	0.345762	1.80908e-16
MRPL24	ENSG00000143314	protein_coding	0.345703	1.83193e-16
MRPS18C	ENSG00000163319	protein_coding	0.345665	1.84641e-16
RAD23A	ENSG00000179262	protein_coding	0.345661	1.84823e-16
HAT1	ENSG00000128708	protein_coding	0.345371	1.96522e-16
MTIF2	ENSG00000085760	protein_coding	0.345369	1.9662e-16
POLR2D	ENSG00000144231	protein_coding	0.345277	2.00472e-16
NUP88	ENSG00000108559	protein_coding	0.345235	2.02284e-16
KIF20A	ENSG00000112984	protein_coding	0.344953	2.14724e-16
ARF4	ENSG00000168374	protein_coding	0.344894	2.17393e-16
UBE2V2	ENSG00000169139	protein_coding	0.344882	2.1795e-16
WDR55	ENSG00000120314	protein_coding	0.344841	2.19873e-16
SELENOF	ENSG00000183291	protein_coding	0.344765	2.23412e-16
MRPS18A	ENSG00000096080	protein_coding	0.344742	2.24509e-16
TIPRL	ENSG00000143155	protein_coding	0.344483	2.3715e-16
SNW1	ENSG00000100603	protein_coding	0.344448	2.38906e-16
CS	ENSG00000062485	protein_coding	0.344048	2.59916e-16
DCTN2	ENSG00000175203	protein_coding	0.344025	2.61208e-16
PDCD2L	ENSG00000126249	protein_coding	0.34387	2.69864e-16
USP39	ENSG00000168883	protein_coding	0.34383	2.7214e-16
C8orf33	ENSG00000182307	protein_coding	0.343821	2.72641e-16
DNAJA3	ENSG00000103423	protein_coding	0.343788	2.7455e-16
UBA3	ENSG00000144744	protein_coding	0.34373	2.77939e-16
COX7A2	ENSG00000112695	protein_coding	0.343697	2.79882e-16
GATC	ENSG00000257218	protein_coding	0.343671	2.81382e-16
PCMT1	ENSG00000120265	protein_coding	0.343491	2.9226e-16
HADHB	ENSG00000138029	protein_coding	0.343324	3.02739e-16
IMP4	ENSG00000136718	protein_coding	0.343317	3.03169e-16
SPTLC1	ENSG00000090054	protein_coding	0.343218	3.09571e-16
MRPS15	ENSG00000116898	protein_coding	0.34294	3.28172e-16
CIAO2A	ENSG00000166797	protein_coding	0.34285	3.34409e-16
BTF3L4	ENSG00000134717	protein_coding	0.342514	3.58853e-16
ABHD10	ENSG00000144827	protein_coding	0.342422	3.65846e-16
RITA1	ENSG00000139405	protein_coding	0.342388	3.68464e-16
ECSIT	ENSG00000130159	protein_coding	0.342325	3.73319e-16
LSM4	ENSG00000130520	protein_coding	0.342132	3.88759e-16
POLR2G	ENSG00000168002	protein_coding	0.341951	4.03796e-16
ATG3	ENSG00000144848	protein_coding	0.341588	4.35635e-16
AIMP2	ENSG00000106305	protein_coding	0.341565	4.37675e-16
SAP18	ENSG00000150459	protein_coding	0.341304	4.62187e-16
TMED2	ENSG00000086598	protein_coding	0.341248	4.67685e-16
GOT2	ENSG00000125166	protein_coding	0.341038	4.8859e-16
DUSP11	ENSG00000144048	protein_coding	0.340978	4.94711e-16
INTS14	ENSG00000138614	protein_coding	0.340925	5.00273e-16
RNF5	ENSG00000204308	protein_coding	0.340706	5.23617e-16
ARPC4	ENSG00000241553	protein_coding	0.340628	5.32195e-16
ISCA1	ENSG00000135070	protein_coding	0.340474	5.49484e-16
RACGAP1	ENSG00000161800	protein_coding	0.340156	5.8705e-16
RPA2	ENSG00000117748	protein_coding	0.340028	6.02933e-16
GTF2H5	ENSG00000272047	protein_coding	0.339824	6.29037e-16
MORF4L1	ENSG00000185787	protein_coding	0.339767	6.36475e-16
TTC27	ENSG00000018699	protein_coding	0.339539	6.67292e-16
QARS1	ENSG00000172053	protein_coding	0.33947	6.77003e-16
NIPSNAP1	ENSG00000184117	protein_coding	0.339425	6.83344e-16
CWF19L1	ENSG00000095485	protein_coding	0.339188	7.17695e-16
RPE	ENSG00000197713	protein_coding	0.339169	7.20499e-16
EBPL	ENSG00000123179	protein_coding	0.339111	7.29159e-16
GMPS	ENSG00000163655	protein_coding	0.339067	7.35949e-16
SLC25A26	ENSG00000144741	protein_coding	0.338755	7.85042e-16
BFAR	ENSG00000103429	protein_coding	0.338753	7.85237e-16
LIAS	ENSG00000121897	protein_coding	0.338608	8.09191e-16
CDC26	ENSG00000176386	protein_coding	0.338505	8.26628e-16
BRIX1	ENSG00000113460	protein_coding	0.338456	8.34993e-16
FARSA	ENSG00000179115	protein_coding	0.338072	9.03924e-16
PEX19	ENSG00000162735	protein_coding	0.338008	9.15869e-16
OCIAD1	ENSG00000109180	protein_coding	0.337929	9.3094e-16
EIF2B1	ENSG00000111361	protein_coding	0.337824	9.51411e-16
NSMCE1	ENSG00000169189	protein_coding	0.337562	1.00407e-15
KXD1	ENSG00000105700	protein_coding	0.337421	1.03368e-15
POP7	ENSG00000172336	protein_coding	0.337369	1.04479e-15
SSB	ENSG00000138385	protein_coding	0.337306	1.0585e-15
HIGD1A	ENSG00000181061	protein_coding	0.336994	1.12864e-15
MTHFD2	ENSG00000065911	protein_coding	0.336847	1.16313e-15
TTC4	ENSG00000243725	protein_coding	0.336847	1.16315e-15
RTCB	ENSG00000100220	protein_coding	0.33674	1.18913e-15
RAP1GDS1	ENSG00000138698	protein_coding	0.33636	1.28533e-15
ORMDL2	ENSG00000123353	protein_coding	0.336352	1.28747e-15
C12orf43	ENSG00000157895	protein_coding	0.336154	1.34084e-15
RPS27AP5	ENSG00000231767	protein_coding	0.336129	1.34787e-15
RHOA	ENSG00000067560	protein_coding	0.335974	1.39132e-15
UBE2T	ENSG00000077152	protein_coding	0.3349	1.73251e-15
TMEM128	ENSG00000132406	protein_coding	0.334639	1.82724e-15
EMC3	ENSG00000125037	protein_coding	0.334579	1.84971e-15
C9orf40	ENSG00000135045	protein_coding	0.334431	1.90648e-15
UQCR11	ENSG00000127540	protein_coding	0.334293	1.96061e-15
MAGOH	ENSG00000162385	protein_coding	0.334244	1.98037e-15
NUP54	ENSG00000138750	protein_coding	0.334191	2.00171e-15
SEC61B	ENSG00000106803	protein_coding	0.334106	2.03679e-15
HTRA2	ENSG00000115317	protein_coding	0.334042	2.06342e-15
TCOF1	ENSG00000070814	protein_coding	0.334015	2.07469e-15
MRPS28	ENSG00000147586	protein_coding	0.333991	2.08505e-15
UBB	ENSG00000170315	protein_coding	0.333843	2.14855e-15
HNRNPA0	ENSG00000177733	protein_coding	0.333338	2.3803e-15
GPI	ENSG00000105220	protein_coding	0.333263	2.41687e-15
EMG1	ENSG00000126749	protein_coding	0.333122	2.48683e-15
PSMD7	ENSG00000103035	protein_coding	0.333032	2.53287e-15
STAMBP	ENSG00000124356	protein_coding	0.333019	2.53969e-15
GRK6	ENSG00000198055	protein_coding	0.332819	2.6445e-15
RIOK1	ENSG00000124784	protein_coding	0.332796	2.65664e-15
ZPR1	ENSG00000109917	protein_coding	0.332362	2.90031e-15
RPP25L	ENSG00000164967	protein_coding	0.332304	2.93442e-15
FKBP3	ENSG00000100442	protein_coding	0.332092	3.06316e-15
UROS	ENSG00000188690	protein_coding	0.331781	3.26161e-15
TSNAX	ENSG00000116918	protein_coding	0.331659	3.34271e-15
TUFM	ENSG00000178952	protein_coding	0.331612	3.3745e-15
MTFP1	ENSG00000242114	protein_coding	0.331431	3.49957e-15
OGFOD1	ENSG00000087263	protein_coding	0.331189	3.67465e-15
OSER1	ENSG00000132823	protein_coding	0.331156	3.69849e-15
NR2C2AP	ENSG00000184162	protein_coding	0.331077	3.7581e-15
TMPO	ENSG00000120802	protein_coding	0.330917	3.88093e-15
PFN1	ENSG00000108518	protein_coding	0.330859	3.92671e-15
PDCD2	ENSG00000071994	protein_coding	0.330818	3.95875e-15
RBIS	ENSG00000176731	protein_coding	0.330615	4.12389e-15
UGP2	ENSG00000169764	protein_coding	0.330596	4.13964e-15
MTX2	ENSG00000128654	protein_coding	0.330522	4.2018e-15
ATF1	ENSG00000123268	protein_coding	0.330419	4.28872e-15
NCL	ENSG00000115053	protein_coding	0.330342	4.35578e-15
SUMO3	ENSG00000184900	protein_coding	0.330123	4.55099e-15
MED31	ENSG00000108590	protein_coding	0.330085	4.58584e-15
CCDC86	ENSG00000110104	protein_coding	0.330029	4.63759e-15
CWC15	ENSG00000150316	protein_coding	0.329956	4.70656e-15
NAA20	ENSG00000173418	protein_coding	0.329924	4.73646e-15
MRPL2	ENSG00000112651	protein_coding	0.329859	4.79871e-15
MEA1	ENSG00000124733	protein_coding	0.329719	4.93527e-15
CCT6A	ENSG00000146731	protein_coding	0.329258	5.41179e-15
FAM32A	ENSG00000105058	protein_coding	0.329209	5.46518e-15
NUDT2	ENSG00000164978	protein_coding	0.329207	5.46716e-15
NDUFB8	ENSG00000166136	protein_coding	0.3292	5.47399e-15
PSMC6	ENSG00000100519	protein_coding	0.328969	5.73278e-15
POLR2C	ENSG00000102978	protein_coding	0.328953	5.75068e-15
POLR3C	ENSG00000186141	protein_coding	0.328922	5.78678e-15
GRSF1	ENSG00000132463	protein_coding	0.328717	6.02839e-15
PSMA3	ENSG00000100567	protein_coding	0.328451	6.357e-15
WDR61	ENSG00000140395	protein_coding	0.328249	6.61812e-15
PRPF19	ENSG00000110107	protein_coding	0.32822	6.65614e-15
TRAPPC13	ENSG00000113597	protein_coding	0.328207	6.67275e-15
BLOC1S2	ENSG00000196072	protein_coding	0.328206	6.67395e-15
GAR1	ENSG00000109534	protein_coding	0.328161	6.73465e-15
STIP1	ENSG00000168439	protein_coding	0.328111	6.80197e-15
LYPLA1	ENSG00000120992	protein_coding	0.32804	6.8984e-15
RHNO1	ENSG00000171792	protein_coding	0.327915	7.07264e-15
PCGF6	ENSG00000156374	protein_coding	0.327892	7.10411e-15
CSNK1G3	ENSG00000151292	protein_coding	0.327768	7.28178e-15
FXR1	ENSG00000114416	protein_coding	0.327646	7.46055e-15
TPM3	ENSG00000143549	protein_coding	0.32756	7.58835e-15
MED28	ENSG00000118579	protein_coding	0.327545	7.61162e-15
PPP3R1	ENSG00000221823	protein_coding	0.327187	8.17102e-15
MRPL40	ENSG00000185608	protein_coding	0.327123	8.27666e-15
PTRHD1	ENSG00000184924	protein_coding	0.326976	8.52121e-15
VPS33A	ENSG00000139719	protein_coding	0.326928	8.60226e-15
AMD1	ENSG00000123505	protein_coding	0.326719	8.96617e-15
HMGB2	ENSG00000164104	protein_coding	0.326691	9.01472e-15
RNF44	ENSG00000146083	protein_coding	0.326625	9.13324e-15
HPRT1	ENSG00000165704	protein_coding	0.326577	9.22021e-15
PARL	ENSG00000175193	protein_coding	0.326469	9.42011e-15
SETD9	ENSG00000155542	protein_coding	0.32637	9.60661e-15
PPP6C	ENSG00000119414	protein_coding	0.326353	9.63936e-15
SSRP1	ENSG00000149136	protein_coding	0.326277	9.78522e-15
TATDN3	ENSG00000203705	protein_coding	0.326262	9.81307e-15
PSMC2	ENSG00000161057	protein_coding	0.326022	1.02898e-14
CENPN	ENSG00000166451	protein_coding	0.325964	1.04073e-14
PSMB4	ENSG00000159377	protein_coding	0.325471	1.1471e-14
MARS2	ENSG00000247626	protein_coding	0.325325	1.18054e-14
NDUFS5	ENSG00000168653	protein_coding	0.325122	1.22855e-14
RPS26	ENSG00000197728	protein_coding	0.324925	1.27714e-14
DCTD	ENSG00000129187	protein_coding	0.324857	1.29439e-14
WDR3	ENSG00000065183	protein_coding	0.324839	1.29905e-14
TARS1	ENSG00000113407	protein_coding	0.324801	1.30881e-14
IFRD2	ENSG00000214706	protein_coding	0.324758	1.3197e-14
SEC11A	ENSG00000140612	protein_coding	0.324696	1.33608e-14
LRRC42	ENSG00000116212	protein_coding	0.324663	1.34464e-14
KIF18A	ENSG00000121621	protein_coding	0.324543	1.37682e-14
THUMPD3	ENSG00000134077	protein_coding	0.324344	1.43144e-14
PTPMT1	ENSG00000110536	protein_coding	0.324341	1.43228e-14
POC1A	ENSG00000164087	protein_coding	0.324216	1.468e-14
KCMF1	ENSG00000176407	protein_coding	0.32421	1.46971e-14
CHTF8	ENSG00000168802	protein_coding	0.324192	1.47481e-14
RPN1	ENSG00000163902	protein_coding	0.324064	1.51239e-14
GTF2F2	ENSG00000188342	protein_coding	0.323921	1.55543e-14
WDR36	ENSG00000134987	protein_coding	0.323888	1.56539e-14
VPS25	ENSG00000131475	protein_coding	0.323852	1.57641e-14
TEX30	ENSG00000151287	protein_coding	0.323615	1.65129e-14
ATG12	ENSG00000145782	protein_coding	0.32345	1.70538e-14
NUFIP1	ENSG00000083635	protein_coding	0.323384	1.72779e-14
KNSTRN	ENSG00000128944	protein_coding	0.323337	1.74362e-14
CHAC2	ENSG00000143942	protein_coding	0.32327	1.76648e-14
RFESD	ENSG00000175449	protein_coding	0.323118	1.81989e-14
MACIR	ENSG00000181751	protein_coding	0.323037	1.84877e-14
BANF1	ENSG00000175334	protein_coding	0.322553	2.03196e-14
SMIM26	ENSG00000232388	protein_coding	0.322489	2.05742e-14
UFC1	ENSG00000143222	protein_coding	0.322422	2.08454e-14
PSMD2	ENSG00000175166	protein_coding	0.322345	2.11605e-14
CNOT6	ENSG00000113300	protein_coding	0.322343	2.11672e-14
PLP2	ENSG00000102007	protein_coding	0.322277	2.14433e-14
MED21	ENSG00000152944	protein_coding	0.322206	2.17404e-14
SMIM12	ENSG00000163866	protein_coding	0.322169	2.18977e-14
HMGA1	ENSG00000137309	protein_coding	0.322167	2.19063e-14
INTS7	ENSG00000143493	protein_coding	0.32215	2.1979e-14
STC2	ENSG00000113739	protein_coding	0.32205	2.24106e-14
ATP5MC1	ENSG00000159199	protein_coding	0.322001	2.2623e-14
MXI1	ENSG00000119950	protein_coding	0.321735	2.38249e-14
BOLA3	ENSG00000163170	protein_coding	0.321682	2.40723e-14
MRPL42	ENSG00000198015	protein_coding	0.321285	2.60017e-14
CLINT1	ENSG00000113282	protein_coding	0.321206	2.64012e-14
ATRAID	ENSG00000138085	protein_coding	0.321149	2.66925e-14
METTL6	ENSG00000206562	protein_coding	0.320814	2.84847e-14
ATP6V1E1	ENSG00000131100	protein_coding	0.320743	2.88793e-14
CAPZA1	ENSG00000116489	protein_coding	0.320516	3.01769e-14
MRPL36	ENSG00000171421	protein_coding	0.320321	3.13362e-14
LARP1	ENSG00000155506	protein_coding	0.320177	3.22185e-14
TAF1B	ENSG00000115750	protein_coding	0.320057	3.29716e-14
C9orf85	ENSG00000155621	protein_coding	0.319883	3.41025e-14
AMZ2	ENSG00000196704	protein_coding	0.31986	3.42525e-14
GOLGA7	ENSG00000147533	protein_coding	0.319854	3.42907e-14
CENPL	ENSG00000120334	protein_coding	0.319792	3.47045e-14
DIABLO	ENSG00000184047	protein_coding	0.319731	3.51135e-14
POLR2H	ENSG00000163882	protein_coding	0.319662	3.55868e-14
COX11	ENSG00000166260	protein_coding	0.319633	3.57874e-14
UROD	ENSG00000126088	protein_coding	0.319554	3.63312e-14
IMMT	ENSG00000132305	protein_coding	0.319537	3.64537e-14
TIMMDC1	ENSG00000113845	protein_coding	0.319528	3.65198e-14
BLOC1S5	ENSG00000188428	protein_coding	0.319518	3.65844e-14
UCHL5	ENSG00000116750	protein_coding	0.319446	3.71003e-14
COX6B1	ENSG00000126267	protein_coding	0.319332	3.79179e-14
SF3B5	ENSG00000169976	protein_coding	0.318823	4.182e-14
LIN9	ENSG00000183814	protein_coding	0.318812	4.19149e-14
NAT10	ENSG00000135372	protein_coding	0.318755	4.23705e-14
RFC3	ENSG00000133119	protein_coding	0.318627	4.34287e-14
NDUFB9	ENSG00000147684	protein_coding	0.318534	4.42058e-14
UBE2I	ENSG00000103275	protein_coding	0.318421	4.51761e-14
GADD45GIP1	ENSG00000179271	protein_coding	0.31837	4.56263e-14
COX14	ENSG00000178449	protein_coding	0.318328	4.59957e-14
C12orf57	ENSG00000111678	protein_coding	0.318324	4.60248e-14
COX4I1	ENSG00000131143	protein_coding	0.318226	4.69041e-14
TOR1A	ENSG00000136827	protein_coding	0.318212	4.70248e-14
DNAJC19	ENSG00000205981	protein_coding	0.317673	5.21427e-14
NAA50	ENSG00000121579	protein_coding	0.317657	5.22977e-14
TINF2	ENSG00000092330	protein_coding	0.317633	5.25443e-14
COA7	ENSG00000162377	protein_coding	0.317355	5.54147e-14
PHF23	ENSG00000040633	protein_coding	0.317354	5.54196e-14
NGDN	ENSG00000129460	protein_coding	0.317289	5.61201e-14
XRCC4	ENSG00000152422	protein_coding	0.317204	5.70363e-14
POLDIP2	ENSG00000004142	protein_coding	0.317084	5.83532e-14
NME6	ENSG00000172113	protein_coding	0.317019	5.90866e-14
DDOST	ENSG00000244038	protein_coding	0.316987	5.94501e-14
LRR1	ENSG00000165501	protein_coding	0.316827	6.12855e-14
MAGT1	ENSG00000102158	protein_coding	0.31681	6.14849e-14
ACTR6	ENSG00000075089	protein_coding	0.31675	6.21925e-14
CRADD	ENSG00000169372	protein_coding	0.316059	7.09513e-14
TMEM126A	ENSG00000171202	protein_coding	0.316025	7.14021e-14
HSPA5	ENSG00000044574	protein_coding	0.315862	7.36509e-14
PYGL	ENSG00000100504	protein_coding	0.315855	7.37488e-14
ALG5	ENSG00000120697	protein_coding	0.315814	7.43275e-14
GGH	ENSG00000137563	protein_coding	0.315665	7.64599e-14
C3orf33	ENSG00000174928	protein_coding	0.315599	7.74312e-14
VPS29	ENSG00000111237	protein_coding	0.315597	7.74586e-14
TGS1	ENSG00000137574	protein_coding	0.315424	8.00386e-14
ZNF143	ENSG00000166478	protein_coding	0.315421	8.00901e-14
DTYMK	ENSG00000168393	protein_coding	0.31525	8.27253e-14
PSMB6	ENSG00000142507	protein_coding	0.315032	8.622e-14
PFDN2	ENSG00000143256	protein_coding	0.31501	8.65784e-14
RCN2	ENSG00000117906	protein_coding	0.314983	8.70186e-14
SUCLA2	ENSG00000136143	protein_coding	0.314886	8.86329e-14
TOMM7	ENSG00000196683	protein_coding	0.314837	8.94612e-14
POLR3G	ENSG00000113356	protein_coding	0.314768	9.06379e-14
POLD2	ENSG00000106628	protein_coding	0.314647	9.27412e-14
COIL	ENSG00000121058	protein_coding	0.314605	9.34744e-14
RAB7A	ENSG00000075785	protein_coding	0.314488	9.55773e-14
ZNF511	ENSG00000198546	protein_coding	0.314484	9.56347e-14
ACP1	ENSG00000143727	protein_coding	0.314369	9.77375e-14
BRD8	ENSG00000112983	protein_coding	0.314356	9.79914e-14
MND1	ENSG00000121211	protein_coding	0.314349	9.81115e-14
MINPP1	ENSG00000107789	protein_coding	0.314154	1.01797e-13
LYRM7	ENSG00000186687	protein_coding	0.314077	1.03282e-13
WARS2	ENSG00000116874	protein_coding	0.31406	1.03619e-13
PRIM2	ENSG00000146143	protein_coding	0.314009	1.04614e-13
CENPQ	ENSG00000031691	protein_coding	0.313932	1.06152e-13
MRPL32	ENSG00000106591	protein_coding	0.313932	1.0616e-13
HSD17B10	ENSG00000072506	protein_coding	0.313769	1.09467e-13
MRPL18	ENSG00000112110	protein_coding	0.31374	1.10066e-13
XPOT	ENSG00000184575	protein_coding	0.31355	1.14074e-13
SEPHS1	ENSG00000086475	protein_coding	0.313411	1.17115e-13
SNX12	ENSG00000147164	protein_coding	0.313327	1.18965e-13
CDK1	ENSG00000170312	protein_coding	0.313325	1.19014e-13
SRPK1	ENSG00000096063	protein_coding	0.313145	1.23126e-13
PSMB8	ENSG00000204264	protein_coding	0.312802	1.31314e-13
ZNF354A	ENSG00000169131	protein_coding	0.31276	1.32352e-13
PUF60	ENSG00000179950	protein_coding	0.31253	1.38213e-13
ADPRM	ENSG00000170222	protein_coding	0.312214	1.46636e-13
DIAPH1	ENSG00000131504	protein_coding	0.312134	1.48868e-13
SEC61G	ENSG00000132432	protein_coding	0.312066	1.50761e-13
UBL4A	ENSG00000102178	protein_coding	0.312042	1.51444e-13
GLUD1	ENSG00000148672	protein_coding	0.312003	1.52568e-13
PABPC1	ENSG00000070756	protein_coding	0.311767	1.59455e-13
COA6	ENSG00000168275	protein_coding	0.311759	1.59683e-13
ATP6V1F	ENSG00000128524	protein_coding	0.311655	1.62832e-13
COX6A1	ENSG00000111775	protein_coding	0.311652	1.62905e-13
YBX3	ENSG00000060138	protein_coding	0.311587	1.64923e-13
NUTF2	ENSG00000102898	protein_coding	0.311561	1.65717e-13
FIS1	ENSG00000214253	protein_coding	0.311336	1.72844e-13
BZW2	ENSG00000136261	protein_coding	0.311225	1.76465e-13
WBP11	ENSG00000084463	protein_coding	0.311071	1.81593e-13
CCNH	ENSG00000134480	protein_coding	0.310966	1.85179e-13
UFSP2	ENSG00000109775	protein_coding	0.310948	1.85826e-13
TRMT10A	ENSG00000145331	protein_coding	0.310861	1.88864e-13
MCM2	ENSG00000073111	protein_coding	0.310848	1.89317e-13
ATP5F1E	ENSG00000124172	protein_coding	0.310616	1.97673e-13
MATR3	ENSG00000280987	protein_coding	0.310476	2.02922e-13
MCM6	ENSG00000076003	protein_coding	0.310313	2.09171e-13
DPH3	ENSG00000154813	protein_coding	0.310201	2.13584e-13
NAE1	ENSG00000159593	protein_coding	0.31017	2.14795e-13
EIF3C	ENSG00000184110	protein_coding	0.310169	2.14853e-13
DPM1	ENSG00000000419	protein_coding	0.310045	2.19869e-13
MRPL27	ENSG00000108826	protein_coding	0.309973	2.22801e-13
EIF1AX	ENSG00000173674	protein_coding	0.309849	2.28032e-13
GABARAP	ENSG00000170296	protein_coding	0.30962	2.37928e-13
NDC1	ENSG00000058804	protein_coding	0.309587	2.3937e-13
TUBB	ENSG00000196230	protein_coding	0.309513	2.42702e-13
ANP32A	ENSG00000140350	protein_coding	0.309407	2.47518e-13
RNF113A	ENSG00000125352	protein_coding	0.309247	2.54961e-13
AP2S1	ENSG00000042753	protein_coding	0.30911	2.61542e-13
PPP1CA	ENSG00000172531	protein_coding	0.30904	2.64925e-13
RWDD2B	ENSG00000156253	protein_coding	0.309003	2.66774e-13
TMX1	ENSG00000139921	protein_coding	0.308952	2.69303e-13
NUDT15	ENSG00000136159	protein_coding	0.308942	2.69761e-13
PCGF1	ENSG00000115289	protein_coding	0.30865	2.8476e-13
RAB5IF	ENSG00000101084	protein_coding	0.308638	2.85393e-13
ARSK	ENSG00000164291	protein_coding	0.308486	2.93538e-13
POLR1B	ENSG00000125630	protein_coding	0.308409	2.97759e-13
ERGIC2	ENSG00000087502	protein_coding	0.30835	3.0102e-13
ELP5	ENSG00000170291	protein_coding	0.308262	3.05936e-13
WDR83OS	ENSG00000105583	protein_coding	0.308052	3.18025e-13
EIF2B2	ENSG00000119718	protein_coding	0.307856	3.2973e-13
TMSB10	ENSG00000034510	protein_coding	0.307795	3.3349e-13
NCAPG	ENSG00000109805	protein_coding	0.307418	3.57472e-13
PQBP1	ENSG00000102103	protein_coding	0.307309	3.64665e-13
UBQLN1	ENSG00000135018	protein_coding	0.307216	3.70977e-13
SPC25	ENSG00000152253	protein_coding	0.307163	3.74615e-13
MICOS13	ENSG00000174917	protein_coding	0.307101	3.7894e-13
CD3EAP	ENSG00000117877	protein_coding	0.307092	3.79562e-13
LAMTOR1	ENSG00000149357	protein_coding	0.30689	3.93894e-13
DNAAF2	ENSG00000165506	protein_coding	0.30685	3.96828e-13
CRTAP	ENSG00000170275	protein_coding	0.306818	3.99123e-13
ZNF627	ENSG00000198551	protein_coding	0.306683	4.09181e-13
PDIA6	ENSG00000143870	protein_coding	0.30662	4.13934e-13
STN1	ENSG00000107960	protein_coding	0.306514	4.22067e-13
PSMD12	ENSG00000197170	protein_coding	0.306441	4.27757e-13
LSM5	ENSG00000106355	protein_coding	0.306391	4.31681e-13
CDC5L	ENSG00000096401	protein_coding	0.306287	4.4002e-13
TNIP1	ENSG00000145901	protein_coding	0.306175	4.49125e-13
TTC9C	ENSG00000162222	protein_coding	0.30616	4.50342e-13
GIN1	ENSG00000145723	protein_coding	0.306108	4.54632e-13
CDKN2AIP	ENSG00000168564	protein_coding	0.305933	4.69423e-13
NUDT12	ENSG00000112874	protein_coding	0.305753	4.85143e-13
NECAP1	ENSG00000089818	protein_coding	0.30573	4.87202e-13
ALDH7A1	ENSG00000164904	protein_coding	0.305557	5.02847e-13
MED27	ENSG00000160563	protein_coding	0.305526	5.05775e-13
SNRPA	ENSG00000077312	protein_coding	0.305524	5.05909e-13
GCSH	ENSG00000140905	protein_coding	0.305489	5.0915e-13
RTF2	ENSG00000022277	protein_coding	0.305382	5.19251e-13
PSMC4	ENSG00000013275	protein_coding	0.305306	5.26439e-13
RBBP7	ENSG00000102054	protein_coding	0.305265	5.30459e-13
PSMB2	ENSG00000126067	protein_coding	0.305235	5.33356e-13
ARPC1A	ENSG00000241685	protein_coding	0.305206	5.36203e-13
GTF3A	ENSG00000122034	protein_coding	0.305199	5.36881e-13
SCOC	ENSG00000153130	protein_coding	0.305089	5.47805e-13
HDDC2	ENSG00000111906	protein_coding	0.304966	5.60151e-13
IDH3B	ENSG00000101365	protein_coding	0.304691	5.89027e-13
SEH1L	ENSG00000085415	protein_coding	0.304231	6.40456e-13
SNAPC1	ENSG00000023608	protein_coding	0.304146	6.50363e-13
GNG10	ENSG00000242616	protein_coding	0.304131	6.52134e-13
TMEM38B	ENSG00000095209	protein_coding	0.304046	6.62355e-13
ACTR1A	ENSG00000138107	protein_coding	0.304006	6.6721e-13
ARMC6	ENSG00000105676	protein_coding	0.303947	6.74397e-13
TIMM8B	ENSG00000150779	protein_coding	0.303866	6.8435e-13
LTV1	ENSG00000135521	protein_coding	0.303807	6.91768e-13
SNAPC5	ENSG00000174446	protein_coding	0.303636	7.13571e-13
PDRG1	ENSG00000088356	protein_coding	0.303392	7.45766e-13
NXT1	ENSG00000132661	protein_coding	0.303303	7.57993e-13
AP2M1	ENSG00000161203	protein_coding	0.303283	7.60626e-13
ATAD1	ENSG00000138138	protein_coding	0.303282	7.60858e-13
NME4	ENSG00000103202	protein_coding	0.303145	7.79969e-13
RPA1	ENSG00000132383	protein_coding	0.302711	8.43646e-13
COPS9	ENSG00000172428	protein_coding	0.302644	8.53984e-13
WDR74	ENSG00000133316	protein_coding	0.302643	8.54091e-13
MORN4	ENSG00000171160	protein_coding	0.302585	8.63027e-13
GTF2F1	ENSG00000125651	protein_coding	0.302477	8.8007e-13
TTI2	ENSG00000129696	protein_coding	0.30247	8.81275e-13
MKRN2	ENSG00000075975	protein_coding	0.302361	8.98742e-13
DBN1	ENSG00000113758	protein_coding	0.302253	9.16476e-13
RUVBL2	ENSG00000183207	protein_coding	0.302197	9.25684e-13
HSPA13	ENSG00000155304	protein_coding	0.302121	9.38505e-13
MESD	ENSG00000117899	protein_coding	0.302072	9.46879e-13
NAXE	ENSG00000163382	protein_coding	0.301779	9.98227e-13
CFAP20	ENSG00000070761	protein_coding	0.30177	9.99732e-13
SNRNP25	ENSG00000161981	protein_coding	0.301726	1.00785e-12
ALYREF	ENSG00000183684	protein_coding	0.301718	1.00914e-12
PES1	ENSG00000100029	protein_coding	0.301717	1.00947e-12
PARPBP	ENSG00000185480	protein_coding	0.301611	1.02891e-12
MRS2	ENSG00000124532	protein_coding	0.301563	1.03776e-12
RRM2	ENSG00000171848	protein_coding	0.301479	1.05362e-12
GLRX2	ENSG00000023572	protein_coding	0.301344	1.07945e-12
PCBP1	ENSG00000169564	protein_coding	0.301168	1.1143e-12
KANSL2	ENSG00000139620	protein_coding	0.301034	1.14133e-12
MRPL19	ENSG00000115364	protein_coding	0.300886	1.17213e-12
SEC13	ENSG00000157020	protein_coding	0.300611	1.2315e-12
SHLD3	ENSG00000253251	protein_coding	0.300524	1.25074e-12
RPS28	ENSG00000233927	protein_coding	0.300365	1.28697e-12
SNAPIN	ENSG00000143553	protein_coding	0.300287	1.30509e-12
C4orf3	ENSG00000164096	protein_coding	0.300153	1.33661e-12
RAB1A	ENSG00000138069	protein_coding	0.300118	1.34509e-12
DEK	ENSG00000124795	protein_coding	0.300022	1.36854e-12
CTNNA1	ENSG00000044115	protein_coding	0.299947	1.38696e-12
TMEM147	ENSG00000105677	protein_coding	0.299857	1.40937e-12
SLC35A4	ENSG00000176087	protein_coding	0.299721	1.44419e-12
MRPL28	ENSG00000086504	protein_coding	0.29942	1.52391e-12
SDHD	ENSG00000204370	protein_coding	0.299417	1.52473e-12
AAMP	ENSG00000127837	protein_coding	0.299372	1.53694e-12
PMAIP1	ENSG00000141682	protein_coding	0.299253	1.56992e-12
HDGF	ENSG00000143321	protein_coding	0.299195	1.58617e-12
PRKRA	ENSG00000180228	protein_coding	0.29912	1.60758e-12
ZWINT	ENSG00000122952	protein_coding	0.299102	1.61271e-12
SUPV3L1	ENSG00000156502	protein_coding	0.299063	1.6241e-12
RAD17	ENSG00000152942	protein_coding	0.298934	1.66185e-12
C18orf21	ENSG00000141428	protein_coding	0.298797	1.70298e-12
VRK1	ENSG00000100749	protein_coding	0.298771	1.71077e-12
GTPBP4	ENSG00000107937	protein_coding	0.298715	1.72808e-12
PPIB	ENSG00000166794	protein_coding	0.298578	1.77067e-12
DEPDC1B	ENSG00000035499	protein_coding	0.298553	1.7785e-12
CSTF1	ENSG00000101138	protein_coding	0.298364	1.83928e-12
TWF1	ENSG00000151239	protein_coding	0.29834	1.8473e-12
DERA	ENSG00000023697	protein_coding	0.298237	1.88126e-12
SAE1	ENSG00000142230	protein_coding	0.298181	1.90004e-12
GINS2	ENSG00000131153	protein_coding	0.298167	1.90469e-12
EIPR1	ENSG00000032389	protein_coding	0.297981	1.96885e-12
RRS1	ENSG00000179041	protein_coding	0.297969	1.97298e-12
FCF1	ENSG00000119616	protein_coding	0.297864	2.01004e-12
POC5	ENSG00000152359	protein_coding	0.297741	2.05434e-12
ENOPH1	ENSG00000145293	protein_coding	0.297723	2.06095e-12
MAPRE1	ENSG00000101367	protein_coding	0.297722	2.06131e-12
NDUFB11	ENSG00000147123	protein_coding	0.297407	2.17964e-12
MRM3	ENSG00000171861	protein_coding	0.297335	2.20773e-12
CHMP2B	ENSG00000083937	protein_coding	0.297316	2.21526e-12
TMEM106C	ENSG00000134291	protein_coding	0.297315	2.2157e-12
MANBAL	ENSG00000101363	protein_coding	0.297169	2.27359e-12
ANAPC16	ENSG00000166295	protein_coding	0.297124	2.2916e-12
GSTCD	ENSG00000138780	protein_coding	0.297066	2.31528e-12
MYC	ENSG00000136997	protein_coding	0.297004	2.34083e-12
NDUFAF1	ENSG00000137806	protein_coding	0.297003	2.34144e-12
PPAT	ENSG00000128059	protein_coding	0.296988	2.34748e-12
EEF1AKMT1	ENSG00000150456	protein_coding	0.296809	2.42308e-12
CEP20	ENSG00000133393	protein_coding	0.29678	2.43548e-12
DLST	ENSG00000119689	protein_coding	0.296661	2.48701e-12
SNX6	ENSG00000129515	protein_coding	0.29663	2.50091e-12
HMGXB4	ENSG00000100281	protein_coding	0.296536	2.5426e-12
NUDT5	ENSG00000165609	protein_coding	0.296491	2.5632e-12
GNPNAT1	ENSG00000100522	protein_coding	0.296484	2.56624e-12
METTL9	ENSG00000197006	protein_coding	0.296454	2.5798e-12
CCNB2	ENSG00000157456	protein_coding	0.296211	2.69266e-12
ABRAXAS1	ENSG00000163322	protein_coding	0.296176	2.70939e-12
MKKS	ENSG00000125863	protein_coding	0.296162	2.71627e-12
UBIAD1	ENSG00000120942	protein_coding	0.296107	2.74274e-12
DCAF13	ENSG00000164934	protein_coding	0.295997	2.79635e-12
POLR2M	ENSG00000255529	protein_coding	0.2959	2.84428e-12
ISCA2	ENSG00000165898	protein_coding	0.295768	2.91157e-12
ERAL1	ENSG00000132591	protein_coding	0.295743	2.92423e-12
MRPL48	ENSG00000175581	protein_coding	0.295653	2.97073e-12
MSH2	ENSG00000095002	protein_coding	0.295651	2.9718e-12
COMMD6	ENSG00000188243	protein_coding	0.295604	2.99673e-12
ACOT13	ENSG00000112304	protein_coding	0.295561	3.01951e-12
THNSL1	ENSG00000185875	protein_coding	0.295544	3.02843e-12
ZC3HC1	ENSG00000091732	protein_coding	0.295292	3.16537e-12
KPNA2	ENSG00000182481	protein_coding	0.295276	3.17417e-12
MIER3	ENSG00000155545	protein_coding	0.295217	3.20754e-12
SDHAF4	ENSG00000154079	protein_coding	0.295034	3.31199e-12
TRMT61B	ENSG00000171103	protein_coding	0.295001	3.33137e-12
EMD	ENSG00000102119	protein_coding	0.294973	3.3477e-12
LAS1L	ENSG00000001497	protein_coding	0.294851	3.42007e-12
MCM7	ENSG00000166508	protein_coding	0.294695	3.51484e-12
EXOSC7	ENSG00000075914	protein_coding	0.294544	3.60961e-12
NRBF2	ENSG00000148572	protein_coding	0.294494	3.64113e-12
CUL2	ENSG00000108094	protein_coding	0.294441	3.6752e-12
ANAPC15	ENSG00000110200	protein_coding	0.294146	3.86994e-12
HSPA14	ENSG00000187522	protein_coding	0.294143	3.87196e-12
MCM4	ENSG00000104738	protein_coding	0.29413	3.88048e-12
LLPH	ENSG00000139233	protein_coding	0.29389	4.0465e-12
SPG21	ENSG00000090487	protein_coding	0.29389	4.04701e-12
SHQ1	ENSG00000144736	protein_coding	0.293779	4.12633e-12
F12	ENSG00000131187	protein_coding	0.293698	4.1849e-12
RBM7	ENSG00000076053	protein_coding	0.293658	4.2143e-12
MRPL46	ENSG00000259494	protein_coding	0.29361	4.24938e-12
TOMM34	ENSG00000025772	protein_coding	0.293584	4.26871e-12
SIL1	ENSG00000120725	protein_coding	0.293566	4.2823e-12
RRAGA	ENSG00000155876	protein_coding	0.293513	4.32209e-12
NCOA4	ENSG00000266412	protein_coding	0.293417	4.39539e-12
CENPW	ENSG00000203760	protein_coding	0.293358	4.44036e-12
FTCDNL1	ENSG00000226124	protein_coding	0.293308	4.47944e-12
MFAP1	ENSG00000140259	protein_coding	0.293208	4.55827e-12
GSKIP	ENSG00000100744	protein_coding	0.293018	4.71146e-12
SMYD5	ENSG00000135632	protein_coding	0.293013	4.71614e-12
CDC42	ENSG00000070831	protein_coding	0.292887	4.82053e-12
SS18L2	ENSG00000008324	protein_coding	0.292858	4.8448e-12
EIF6	ENSG00000242372	protein_coding	0.292747	4.93894e-12
CALM2	ENSG00000143933	protein_coding	0.292746	4.94024e-12
DAZAP2	ENSG00000183283	protein_coding	0.292719	4.96372e-12
COPG2	ENSG00000158623	protein_coding	0.292382	5.26309e-12
CIAO1	ENSG00000144021	protein_coding	0.292257	5.37781e-12
RANBP1	ENSG00000099901	protein_coding	0.292236	5.3976e-12
MYNN	ENSG00000085274	protein_coding	0.292201	5.43072e-12
ORC5	ENSG00000164815	protein_coding	0.292185	5.44592e-12
ACADM	ENSG00000117054	protein_coding	0.292107	5.51954e-12
NDUFA1	ENSG00000125356	protein_coding	0.292011	5.61242e-12
C9orf64	ENSG00000165118	protein_coding	0.291996	5.6273e-12
PREB	ENSG00000138073	protein_coding	0.291948	5.67398e-12
ELOB	ENSG00000103363	protein_coding	0.29188	5.74119e-12
NUDT21	ENSG00000167005	protein_coding	0.291818	5.80355e-12
LYRM1	ENSG00000102897	protein_coding	0.291687	5.93725e-12
EXOSC9	ENSG00000123737	protein_coding	0.291648	5.97712e-12
PLIN3	ENSG00000105355	protein_coding	0.291644	5.98152e-12
SYF2	ENSG00000117614	protein_coding	0.291595	6.03218e-12
MGAT4B	ENSG00000161013	protein_coding	0.291466	6.16847e-12
CCNA2	ENSG00000145386	protein_coding	0.29136	6.28239e-12
GPRIN1	ENSG00000169258	protein_coding	0.291314	6.3328e-12
SVBP	ENSG00000177868	protein_coding	0.291198	6.46152e-12
MYDGF	ENSG00000074842	protein_coding	0.290956	6.73709e-12
ITGB1BP1	ENSG00000119185	protein_coding	0.290868	6.84056e-12
DCK	ENSG00000156136	protein_coding	0.290838	6.87523e-12
CNOT10	ENSG00000182973	protein_coding	0.290657	7.0936e-12
PSMD6	ENSG00000163636	protein_coding	0.29055	7.22605e-12
PSME2	ENSG00000100911	protein_coding	0.290517	7.26745e-12
TOP1	ENSG00000198900	protein_coding	0.29044	7.36403e-12
PBDC1	ENSG00000102390	protein_coding	0.2904	7.41518e-12
SRP68	ENSG00000167881	protein_coding	0.290321	7.51722e-12
FAM210A	ENSG00000177150	protein_coding	0.290285	7.56435e-12
YARS1	ENSG00000134684	protein_coding	0.290209	7.66384e-12
PSMB3	ENSG00000277791	protein_coding	0.290137	7.7597e-12
MSH3	ENSG00000113318	protein_coding	0.289973	7.98053e-12
TMEM256	ENSG00000205544	protein_coding	0.289818	8.19654e-12
NEPRO	ENSG00000163608	protein_coding	0.289746	8.29888e-12
ZNF32	ENSG00000169740	protein_coding	0.289736	8.31271e-12
PBK	ENSG00000168078	protein_coding	0.289642	8.44894e-12
YWHAZ	ENSG00000164924	protein_coding	0.289615	8.48757e-12
ENY2	ENSG00000120533	protein_coding	0.289572	8.55109e-12
COX15	ENSG00000014919	protein_coding	0.289529	8.61379e-12
GABARAPL2	ENSG00000034713	protein_coding	0.289479	8.68816e-12
EEF1D	ENSG00000104529	protein_coding	0.289376	8.84422e-12
PTCD2	ENSG00000049883	protein_coding	0.289265	9.01375e-12
ABRAXAS2	ENSG00000165660	protein_coding	0.289204	9.10896e-12
DARS2	ENSG00000117593	protein_coding	0.289169	9.16396e-12
SELENOK	ENSG00000113811	protein_coding	0.289124	9.23483e-12
TMEM70	ENSG00000175606	protein_coding	0.289048	9.35536e-12
NAA15	ENSG00000164134	protein_coding	0.288971	9.48012e-12
HARS2	ENSG00000112855	protein_coding	0.288932	9.54286e-12
HDAC2	ENSG00000196591	protein_coding	0.288725	9.88715e-12
PPHLN1	ENSG00000134283	protein_coding	0.288705	9.92072e-12
TCEA1	ENSG00000187735	protein_coding	0.288495	1.02841e-11
DALRD3	ENSG00000178149	protein_coding	0.28849	1.02938e-11
TBL2	ENSG00000106638	protein_coding	0.288458	1.03505e-11
PIH1D1	ENSG00000104872	protein_coding	0.288326	1.05861e-11
UQCRHL	ENSG00000233954	protein_coding	0.288231	1.07592e-11
GOLT1B	ENSG00000111711	protein_coding	0.288227	1.07673e-11
HACD3	ENSG00000074696	protein_coding	0.288217	1.07846e-11
RPUSD4	ENSG00000165526	protein_coding	0.288116	1.09734e-11
BIRC5	ENSG00000089685	protein_coding	0.288057	1.1084e-11
RFXANK	ENSG00000064490	protein_coding	0.287942	1.13036e-11
SERP1	ENSG00000120742	protein_coding	0.287941	1.13052e-11
MIS18A	ENSG00000159055	protein_coding	0.287757	1.16669e-11
RPA3	ENSG00000106399	protein_coding	0.287661	1.18589e-11
PRDX1	ENSG00000117450	protein_coding	0.28753	1.21268e-11
MAPKAPK3	ENSG00000114738	protein_coding	0.287466	1.22589e-11
ELK1	ENSG00000126767	protein_coding	0.287339	1.25285e-11
SLC35B2	ENSG00000157593	protein_coding	0.287314	1.25808e-11
TRNT1	ENSG00000072756	protein_coding	0.287304	1.2602e-11
PUS3	ENSG00000110060	protein_coding	0.287223	1.27784e-11
IKBIP	ENSG00000166130	protein_coding	0.287074	1.31049e-11
ZFR	ENSG00000056097	protein_coding	0.28707	1.31145e-11
DNAJC7	ENSG00000168259	protein_coding	0.286916	1.34632e-11
EIF4H	ENSG00000106682	protein_coding	0.286858	1.35946e-11
EEF2KMT	ENSG00000118894	protein_coding	0.286839	1.36393e-11
YME1L1	ENSG00000136758	protein_coding	0.286795	1.3741e-11
TYMS	ENSG00000176890	protein_coding	0.286584	1.42436e-11
SRP9	ENSG00000143742	protein_coding	0.286348	1.48262e-11
TOM1L1	ENSG00000141198	protein_coding	0.286303	1.49387e-11
NDUFA9	ENSG00000139180	protein_coding	0.286234	1.51154e-11
CDKN3	ENSG00000100526	protein_coding	0.286219	1.51538e-11
MAML1	ENSG00000161021	protein_coding	0.286179	1.52573e-11
NUSAP1	ENSG00000137804	protein_coding	0.286112	1.54303e-11
BABAM1	ENSG00000105393	protein_coding	0.285973	1.57991e-11
TMEM203	ENSG00000187713	protein_coding	0.285948	1.58649e-11
SELENOH	ENSG00000211450	protein_coding	0.285821	1.6209e-11
GPBP1	ENSG00000062194	protein_coding	0.28559	1.68551e-11
MAD2L2	ENSG00000116670	protein_coding	0.285512	1.70792e-11
TPD52L2	ENSG00000101150	protein_coding	0.285422	1.73425e-11
COMMD2	ENSG00000114744	protein_coding	0.285401	1.74039e-11
COA4	ENSG00000181924	protein_coding	0.285331	1.76095e-11
FANCE	ENSG00000112039	protein_coding	0.285327	1.76226e-11
INTS12	ENSG00000138785	protein_coding	0.285196	1.8016e-11
MCFD2	ENSG00000180398	protein_coding	0.28508	1.83733e-11
MRPL4	ENSG00000105364	protein_coding	0.284966	1.8728e-11
TMEM69	ENSG00000159596	protein_coding	0.284839	1.91341e-11
CCDC71	ENSG00000177352	protein_coding	0.284736	1.9469e-11
ESYT1	ENSG00000139641	protein_coding	0.284719	1.95263e-11
CFAP36	ENSG00000163001	protein_coding	0.28467	1.96861e-11
PSMG1	ENSG00000183527	protein_coding	0.284493	2.02843e-11
TCEAL1	ENSG00000172465	protein_coding	0.284449	2.04345e-11
TIMM21	ENSG00000075336	protein_coding	0.284387	2.06483e-11
USP5	ENSG00000111667	protein_coding	0.284368	2.07128e-11
ACOT4	ENSG00000177465	protein_coding	0.284342	2.08039e-11
PJA2	ENSG00000198961	protein_coding	0.284323	2.08726e-11
UBXN1	ENSG00000162191	protein_coding	0.284186	2.136e-11
EIF2D	ENSG00000143486	protein_coding	0.284125	2.158e-11
COX5B	ENSG00000135940	protein_coding	0.28402	2.19632e-11
ECT2	ENSG00000114346	protein_coding	0.283914	2.23557e-11
NUBPL	ENSG00000151413	protein_coding	0.28391	2.23712e-11
ARMT1	ENSG00000146476	protein_coding	0.283883	2.24726e-11
ELOF1	ENSG00000130165	protein_coding	0.283851	2.25951e-11
CHCHD6	ENSG00000159685	protein_coding	0.283845	2.26175e-11
NDUFV3	ENSG00000160194	protein_coding	0.283788	2.28362e-11
CHMP4C	ENSG00000164695	protein_coding	0.283701	2.31699e-11
RBM18	ENSG00000119446	protein_coding	0.283457	2.41409e-11
RFC4	ENSG00000163918	protein_coding	0.283439	2.42119e-11
MED18	ENSG00000130772	protein_coding	0.283349	2.45793e-11
STARD3NL	ENSG00000010270	protein_coding	0.282806	2.69216e-11
CDCA4	ENSG00000170779	protein_coding	0.282768	2.7093e-11
EIF4A2	ENSG00000156976	protein_coding	0.282629	2.77277e-11
DLAT	ENSG00000150768	protein_coding	0.282597	2.78754e-11
MTCH1	ENSG00000137409	protein_coding	0.28254	2.81431e-11
HSCB	ENSG00000100209	protein_coding	0.282387	2.8874e-11
ARPC2	ENSG00000163466	protein_coding	0.282282	2.93837e-11
FABP5	ENSG00000164687	protein_coding	0.281904	3.1292e-11
HIKESHI	ENSG00000149196	protein_coding	0.281889	3.13731e-11
CCDC43	ENSG00000180329	protein_coding	0.281855	3.15524e-11
TMEM209	ENSG00000146842	protein_coding	0.28184	3.16286e-11
PPP2R5D	ENSG00000112640	protein_coding	0.281783	3.19306e-11
TMBIM6	ENSG00000139644	protein_coding	0.281758	3.20649e-11
ANAPC11	ENSG00000141552	protein_coding	0.281688	3.24392e-11
RAD51	ENSG00000051180	protein_coding	0.281684	3.24612e-11
LMNB1	ENSG00000113368	protein_coding	0.281669	3.25415e-11
DYNC1I2	ENSG00000077380	protein_coding	0.281649	3.26529e-11
RAD18	ENSG00000070950	protein_coding	0.28114	3.55335e-11
RAE1	ENSG00000101146	protein_coding	0.281125	3.56209e-11
SDAD1	ENSG00000198301	protein_coding	0.28108	3.58896e-11
DYNLL1	ENSG00000088986	protein_coding	0.280817	3.74913e-11
SNX5	ENSG00000089006	protein_coding	0.280763	3.78307e-11
NIPA2	ENSG00000140157	protein_coding	0.280758	3.78635e-11
SUCLG2	ENSG00000172340	protein_coding	0.280711	3.81601e-11
ORC1	ENSG00000085840	protein_coding	0.280669	3.84212e-11
RCL1	ENSG00000120158	protein_coding	0.280567	3.90801e-11
PDE6D	ENSG00000156973	protein_coding	0.280538	3.92702e-11
MIF	ENSG00000240972	protein_coding	0.280436	3.99347e-11
HACL1	ENSG00000131373	protein_coding	0.280426	4.00056e-11
C2orf76	ENSG00000186132	protein_coding	0.280413	4.00927e-11
TSFM	ENSG00000123297	protein_coding	0.280402	4.01623e-11
GMFB	ENSG00000197045	protein_coding	0.280309	4.07828e-11
ERI3	ENSG00000117419	protein_coding	0.280271	4.10436e-11
DHX15	ENSG00000109606	protein_coding	0.280246	4.12121e-11
COPRS	ENSG00000172301	protein_coding	0.280108	4.21676e-11
GRWD1	ENSG00000105447	protein_coding	0.280049	4.25801e-11
NKRF	ENSG00000186416	protein_coding	0.280031	4.27071e-11
AIG1	ENSG00000146416	protein_coding	0.280004	4.28988e-11
NDUFB10	ENSG00000140990	protein_coding	0.279943	4.33337e-11
TCEAL8	ENSG00000180964	protein_coding	0.279875	4.38181e-11
DNPEP	ENSG00000123992	protein_coding	0.279778	4.45261e-11
FBXO22	ENSG00000167196	protein_coding	0.279715	4.49985e-11
C9orf78	ENSG00000136819	protein_coding	0.279711	4.50256e-11
FAM216A	ENSG00000204856	protein_coding	0.279673	4.53097e-11
UBE2M	ENSG00000130725	protein_coding	0.279618	4.57183e-11
TOX4	ENSG00000092203	protein_coding	0.279515	4.65072e-11
RBM8A	ENSG00000265241	protein_coding	0.279471	4.6844e-11
TYW3	ENSG00000162623	protein_coding	0.279296	4.82141e-11
SURF1	ENSG00000148290	protein_coding	0.279281	4.83325e-11
VARS1	ENSG00000204394	protein_coding	0.279258	4.85207e-11
C17orf75	ENSG00000108666	protein_coding	0.279134	4.95178e-11
WDR46	ENSG00000227057	protein_coding	0.278928	5.12294e-11
C16orf91	ENSG00000174109	protein_coding	0.278865	5.17664e-11
GPANK1	ENSG00000204438	protein_coding	0.278736	5.28755e-11
CALR	ENSG00000179218	protein_coding	0.278691	5.32664e-11
HSBP1	ENSG00000230989	protein_coding	0.278624	5.38554e-11
WDR75	ENSG00000115368	protein_coding	0.278539	5.46165e-11
BRF2	ENSG00000104221	protein_coding	0.278456	5.53625e-11
COPS5	ENSG00000121022	protein_coding	0.278424	5.56601e-11
TRIB3	ENSG00000101255	protein_coding	0.278387	5.59942e-11
ZNF485	ENSG00000198298	protein_coding	0.27836	5.62475e-11
ALG14	ENSG00000172339	protein_coding	0.278147	5.82453e-11
ODC1	ENSG00000115758	protein_coding	0.278061	5.90779e-11
GCFC2	ENSG00000005436	protein_coding	0.277697	6.27113e-11
ERP44	ENSG00000023318	protein_coding	0.277588	6.38408e-11
TRIR	ENSG00000123144	protein_coding	0.27758	6.39227e-11
NDUFS6	ENSG00000145494	protein_coding	0.277418	6.56365e-11
TMEM177	ENSG00000144120	protein_coding	0.277391	6.5929e-11
DNTTIP1	ENSG00000101457	protein_coding	0.277386	6.59892e-11
MRFAP1L1	ENSG00000178988	protein_coding	0.277372	6.61357e-11
COX17	ENSG00000138495	protein_coding	0.277306	6.68534e-11
NBN	ENSG00000104320	protein_coding	0.277249	6.74793e-11
PWWP2A	ENSG00000170234	protein_coding	0.277136	6.87407e-11
BEX3	ENSG00000166681	protein_coding	0.276964	7.06936e-11
ZNRD2	ENSG00000173465	protein_coding	0.276952	7.08372e-11
SLC39A1	ENSG00000143570	protein_coding	0.276901	7.14272e-11
BOLA2-SMG1P6	ENSG00000261740	protein_coding	0.276893	7.15211e-11
PDSS1	ENSG00000148459	protein_coding	0.276719	7.35811e-11
UBE2K	ENSG00000078140	protein_coding	0.27661	7.48972e-11
MPHOSPH10	ENSG00000124383	protein_coding	0.276579	7.52764e-11
NDFIP2	ENSG00000102471	protein_coding	0.276554	7.55845e-11
NSDHL	ENSG00000147383	protein_coding	0.276462	7.67334e-11
NDUFS1	ENSG00000023228	protein_coding	0.276448	7.69129e-11
DMAC2	ENSG00000105341	protein_coding	0.2763	7.87896e-11
MMAB	ENSG00000139428	protein_coding	0.276175	8.04018e-11
CCDC167	ENSG00000198937	protein_coding	0.276156	8.06482e-11
TIFA	ENSG00000145365	protein_coding	0.275914	8.38874e-11
WDR53	ENSG00000185798	protein_coding	0.275866	8.45502e-11
RPP14	ENSG00000163684	protein_coding	0.275859	8.46416e-11
QDPR	ENSG00000151552	protein_coding	0.275849	8.47885e-11
CMC1	ENSG00000187118	protein_coding	0.275785	8.56774e-11
API5	ENSG00000166181	protein_coding	0.275638	8.77428e-11
CSNK2B	ENSG00000204435	protein_coding	0.275522	8.94167e-11
MAPKAP1	ENSG00000119487	protein_coding	0.275424	9.0853e-11
SZRD1	ENSG00000055070	protein_coding	0.275287	9.28952e-11
DHPS	ENSG00000095059	protein_coding	0.275077	9.6108e-11
EIF5B	ENSG00000158417	protein_coding	0.275076	9.61227e-11
UBE2R2	ENSG00000107341	protein_coding	0.275046	9.65961e-11
PYM1	ENSG00000170473	protein_coding	0.274968	9.78141e-11
PPP1CB	ENSG00000213639	protein_coding	0.274758	1.01197e-10
ETFRF1	ENSG00000205707	protein_coding	0.274739	1.01521e-10
POLR2K	ENSG00000147669	protein_coding	0.274715	1.01911e-10
SMG8	ENSG00000167447	protein_coding	0.27469	1.02322e-10
KPNA3	ENSG00000102753	protein_coding	0.274535	1.04916e-10
ATP6V1G1	ENSG00000136888	protein_coding	0.274429	1.06744e-10
EID1	ENSG00000255302	protein_coding	0.274407	1.07107e-10
CDT1	ENSG00000167513	protein_coding	0.274313	1.0876e-10
SYPL1	ENSG00000008282	protein_coding	0.274204	1.10679e-10
TM7SF3	ENSG00000064115	protein_coding	0.274129	1.12029e-10
FBXL17	ENSG00000145743	protein_coding	0.274073	1.13049e-10
PSMD5	ENSG00000095261	protein_coding	0.274047	1.13523e-10
G3BP2	ENSG00000138757	protein_coding	0.274034	1.13771e-10
PRPS2	ENSG00000101911	protein_coding	0.273487	1.24254e-10
HADH	ENSG00000138796	protein_coding	0.273317	1.27701e-10
COPB1	ENSG00000129083	protein_coding	0.273224	1.2963e-10
ZCCHC7	ENSG00000147905	protein_coding	0.273029	1.33763e-10
LARP7	ENSG00000174720	protein_coding	0.272895	1.36664e-10
INIP	ENSG00000148153	protein_coding	0.272808	1.38602e-10
DDX28	ENSG00000182810	protein_coding	0.272798	1.38824e-10
MSH6	ENSG00000116062	protein_coding	0.272637	1.42442e-10
PSMD3	ENSG00000108344	protein_coding	0.272482	1.46048e-10
EIF4G2	ENSG00000110321	protein_coding	0.272444	1.46929e-10
BAK1	ENSG00000030110	protein_coding	0.272439	1.47056e-10
C12orf73	ENSG00000204954	protein_coding	0.272338	1.49454e-10
SURF4	ENSG00000148248	protein_coding	0.272195	1.52915e-10
NDUFB1	ENSG00000183648	protein_coding	0.272174	1.5342e-10
SORD	ENSG00000140263	protein_coding	0.272151	1.53988e-10
TARBP2	ENSG00000139546	protein_coding	0.272151	1.54e-10
PSMD4	ENSG00000159352	protein_coding	0.272097	1.55331e-10
STX8	ENSG00000170310	protein_coding	0.27208	1.55756e-10
DHRS7	ENSG00000100612	protein_coding	0.272072	1.55954e-10
TMEM223	ENSG00000168569	protein_coding	0.27193	1.59537e-10
AP3B1	ENSG00000132842	protein_coding	0.271875	1.60939e-10
YWHAG	ENSG00000170027	protein_coding	0.271811	1.62601e-10
ZWILCH	ENSG00000174442	protein_coding	0.27179	1.63164e-10
RAB10	ENSG00000084733	protein_coding	0.271716	1.65084e-10
DDX49	ENSG00000105671	protein_coding	0.271657	1.66664e-10
ACAT2	ENSG00000120437	protein_coding	0.27163	1.67394e-10
APRT	ENSG00000198931	protein_coding	0.271548	1.69588e-10
EBAG9	ENSG00000147654	protein_coding	0.271483	1.71364e-10
AASDHPPT	ENSG00000149313	protein_coding	0.271481	1.71423e-10
ZNF639	ENSG00000121864	protein_coding	0.271409	1.73393e-10
DAXX	ENSG00000204209	protein_coding	0.271333	1.75526e-10
LYRM2	ENSG00000083099	protein_coding	0.271175	1.80008e-10
BBS10	ENSG00000179941	protein_coding	0.271075	1.82901e-10
DDX10	ENSG00000178105	protein_coding	0.271	1.85101e-10
ERCC1	ENSG00000012061	protein_coding	0.270692	1.94394e-10
MRPL34	ENSG00000130312	protein_coding	0.270658	1.95466e-10
TPMT	ENSG00000137364	protein_coding	0.27063	1.96322e-10
WDR1	ENSG00000071127	protein_coding	0.270608	1.97025e-10
PPP3CB	ENSG00000107758	protein_coding	0.270598	1.97319e-10
RBBP4	ENSG00000162521	protein_coding	0.270579	1.97914e-10
SLC25A46	ENSG00000164209	protein_coding	0.270564	1.98393e-10
PNPT1	ENSG00000138035	protein_coding	0.270532	1.99401e-10
GLRX5	ENSG00000182512	protein_coding	0.27053	1.99476e-10
TMEM186	ENSG00000184857	protein_coding	0.270414	2.03182e-10
ATG4C	ENSG00000125703	protein_coding	0.270375	2.04444e-10
TIMM13	ENSG00000099800	protein_coding	0.270374	2.04498e-10
TMEM230	ENSG00000089063	protein_coding	0.270129	2.12588e-10
TTC5	ENSG00000136319	protein_coding	0.27002	2.16309e-10
ATP6V1H	ENSG00000047249	protein_coding	0.269969	2.18063e-10
FLAD1	ENSG00000160688	protein_coding	0.269875	2.21344e-10
PEX2	ENSG00000164751	protein_coding	0.269694	2.27795e-10
C3orf38	ENSG00000179021	protein_coding	0.269635	2.29936e-10
RAD21	ENSG00000164754	protein_coding	0.269598	2.31285e-10
AIP	ENSG00000110711	protein_coding	0.269546	2.33224e-10
CDC42SE2	ENSG00000158985	protein_coding	0.269463	2.36288e-10
ISG20L2	ENSG00000143319	protein_coding	0.269453	2.36662e-10
LAMTOR2	ENSG00000116586	protein_coding	0.269346	2.40725e-10
FEN1	ENSG00000168496	protein_coding	0.269324	2.41572e-10
FADD	ENSG00000168040	protein_coding	0.269281	2.43203e-10
KIF11	ENSG00000138160	protein_coding	0.269094	2.50511e-10
CAPZA2	ENSG00000198898	protein_coding	0.269008	2.53919e-10
CLDND1	ENSG00000080822	protein_coding	0.268965	2.55667e-10
MCM3	ENSG00000112118	protein_coding	0.268964	2.55712e-10
SENP3	ENSG00000161956	protein_coding	0.268896	2.58481e-10
CLP1	ENSG00000172409	protein_coding	0.268876	2.59309e-10
CLPX	ENSG00000166855	protein_coding	0.268853	2.60245e-10
DNAJC18	ENSG00000170464	protein_coding	0.268773	2.63535e-10
CAAP1	ENSG00000120159	protein_coding	0.268688	2.67093e-10
GNAI3	ENSG00000065135	protein_coding	0.26862	2.69981e-10
DELE1	ENSG00000081791	protein_coding	0.268619	2.7002e-10
RNF145	ENSG00000145860	protein_coding	0.268577	2.71812e-10
TRMT6	ENSG00000089195	protein_coding	0.268443	2.77647e-10
FAM207A	ENSG00000160256	protein_coding	0.26841	2.79098e-10
PRR11	ENSG00000068489	protein_coding	0.268268	2.85424e-10
NDUFB7	ENSG00000099795	protein_coding	0.268177	2.89542e-10
APTX	ENSG00000137074	protein_coding	0.26814	2.91213e-10
RNF8	ENSG00000112130	protein_coding	0.268129	2.9171e-10
MBLAC2	ENSG00000176055	protein_coding	0.267862	3.04246e-10
CDK2	ENSG00000123374	protein_coding	0.267788	3.07826e-10
NFIL3	ENSG00000165030	protein_coding	0.267631	3.15529e-10
WSB2	ENSG00000176871	protein_coding	0.267409	3.26697e-10
SAMM50	ENSG00000100347	protein_coding	0.267378	3.28314e-10
MRPL12	ENSG00000262814	protein_coding	0.267186	3.38363e-10
ALKBH7	ENSG00000125652	protein_coding	0.267036	3.46432e-10
NBDY	ENSG00000204272	protein_coding	0.266942	3.51537e-10
SERPINB1	ENSG00000021355	protein_coding	0.266886	3.54647e-10
SMC2	ENSG00000136824	protein_coding	0.266883	3.5481e-10
LAPTM4A	ENSG00000068697	protein_coding	0.266875	3.5525e-10
TXNDC17	ENSG00000129235	protein_coding	0.266852	3.56547e-10
PSMF1	ENSG00000125818	protein_coding	0.266672	3.66761e-10
LSM11	ENSG00000155858	protein_coding	0.26657	3.72621e-10
RAD50	ENSG00000113522	protein_coding	0.266532	3.74871e-10
LETMD1	ENSG00000050426	protein_coding	0.266443	3.80123e-10
NUP93	ENSG00000102900	protein_coding	0.266434	3.8067e-10
MCRS1	ENSG00000187778	protein_coding	0.266372	3.84353e-10
RPL36A-HNRNPH2	ENSG00000257529	protein_coding	0.266356	3.85338e-10
B4GALT7	ENSG00000027847	protein_coding	0.266263	3.90999e-10
DEPDC1	ENSG00000024526	protein_coding	0.266068	4.0306e-10
TMEM14A	ENSG00000096092	protein_coding	0.265957	4.10115e-10
COA8	ENSG00000256053	protein_coding	0.265956	4.10204e-10
DENND10	ENSG00000119979	protein_coding	0.265897	4.1399e-10
USP14	ENSG00000101557	protein_coding	0.265848	4.17164e-10
NDUFS2	ENSG00000158864	protein_coding	0.265842	4.1757e-10
SMIM7	ENSG00000214046	protein_coding	0.265748	4.2374e-10
TFDP1	ENSG00000198176	protein_coding	0.265654	4.29966e-10
DPF2	ENSG00000133884	protein_coding	0.265602	4.335e-10
CZIB	ENSG00000162384	protein_coding	0.265383	4.48554e-10
NT5C3B	ENSG00000141698	protein_coding	0.265355	4.50512e-10
TMEM11	ENSG00000178307	protein_coding	0.265114	4.67691e-10
CTSL	ENSG00000135047	protein_coding	0.264902	4.83386e-10
NCBP2	ENSG00000114503	protein_coding	0.2649	4.83507e-10
DSG2	ENSG00000046604	protein_coding	0.264624	5.04698e-10
CENPU	ENSG00000151725	protein_coding	0.264491	5.15248e-10
P4HA1	ENSG00000122884	protein_coding	0.26449	5.15314e-10
CENPK	ENSG00000123219	protein_coding	0.264426	5.2049e-10
MTERF3	ENSG00000156469	protein_coding	0.264406	5.22053e-10
DHX9	ENSG00000135829	protein_coding	0.264395	5.23011e-10
ANAPC13	ENSG00000129055	protein_coding	0.264371	5.24927e-10
MTDH	ENSG00000147649	protein_coding	0.264366	5.25348e-10
RNF2	ENSG00000121481	protein_coding	0.264352	5.2645e-10
DCTN6	ENSG00000104671	protein_coding	0.264229	5.36626e-10
COMMD9	ENSG00000110442	protein_coding	0.264166	5.419e-10
FDPS	ENSG00000160752	protein_coding	0.264058	5.50992e-10
PTBP1	ENSG00000011304	protein_coding	0.263905	5.6425e-10
STX5	ENSG00000162236	protein_coding	0.263866	5.67676e-10
LDHB	ENSG00000111716	protein_coding	0.263827	5.71111e-10
CFL1	ENSG00000172757	protein_coding	0.263746	5.78274e-10
PNPLA4	ENSG00000006757	protein_coding	0.263686	5.83672e-10
RTN4	ENSG00000115310	protein_coding	0.263516	5.99183e-10
CPNE3	ENSG00000085719	protein_coding	0.263384	6.11537e-10
GTF2E1	ENSG00000153767	protein_coding	0.263366	6.13315e-10
RPUSD2	ENSG00000166133	protein_coding	0.263301	6.19433e-10
ASPH	ENSG00000198363	protein_coding	0.263149	6.34176e-10
ARL4D	ENSG00000175906	protein_coding	0.263081	6.40814e-10
SLC35A5	ENSG00000138459	protein_coding	0.263005	6.48383e-10
TIMM44	ENSG00000104980	protein_coding	0.263001	6.48857e-10
PPCS	ENSG00000127125	protein_coding	0.262992	6.49691e-10
NRAS	ENSG00000213281	protein_coding	0.262974	6.51537e-10
KAT5	ENSG00000172977	protein_coding	0.262973	6.51587e-10
RCHY1	ENSG00000163743	protein_coding	0.262962	6.52689e-10
IMPA1	ENSG00000133731	protein_coding	0.26294	6.54925e-10
AURKA	ENSG00000087586	protein_coding	0.262931	6.55878e-10
HAUS2	ENSG00000137814	protein_coding	0.262896	6.59397e-10
ABITRAM	ENSG00000119328	protein_coding	0.262756	6.73766e-10
SLC4A1AP	ENSG00000163798	protein_coding	0.262704	6.79229e-10
HSPE1-MOB4	ENSG00000270757	protein_coding	0.262668	6.82951e-10
MAF1	ENSG00000179632	protein_coding	0.262661	6.83683e-10
C1orf50	ENSG00000164008	protein_coding	0.262597	6.90516e-10
ARL3	ENSG00000138175	protein_coding	0.262576	6.92663e-10
TCEAL9	ENSG00000185222	protein_coding	0.262552	6.95315e-10
CHCHD5	ENSG00000125611	protein_coding	0.262476	7.03434e-10
ATXN10	ENSG00000130638	protein_coding	0.262457	7.05555e-10
GEMIN2	ENSG00000092208	protein_coding	0.262402	7.11554e-10
OTUB1	ENSG00000167770	protein_coding	0.262328	7.19653e-10
NUBP1	ENSG00000103274	protein_coding	0.262227	7.30906e-10
HMBS	ENSG00000256269	protein_coding	0.262218	7.3192e-10
RRP15	ENSG00000067533	protein_coding	0.262184	7.35782e-10
MRPL20	ENSG00000242485	protein_coding	0.262157	7.38842e-10
MRPS6	ENSG00000243927	protein_coding	0.262126	7.42305e-10
WDR76	ENSG00000092470	protein_coding	0.262091	7.46393e-10
STX18	ENSG00000168818	protein_coding	0.262084	7.47185e-10
RSRC1	ENSG00000174891	protein_coding	0.262038	7.52402e-10
PPP1R11	ENSG00000204619	protein_coding	0.261923	7.65865e-10
ARMC10	ENSG00000170632	protein_coding	0.261897	7.68965e-10
GNPAT	ENSG00000116906	protein_coding	0.261827	7.77213e-10
LRRC40	ENSG00000066557	protein_coding	0.261816	7.78513e-10
RIOX2	ENSG00000170854	protein_coding	0.261787	7.82011e-10
OAZ1	ENSG00000104904	protein_coding	0.261783	7.82537e-10
NDUFA6	ENSG00000184983	protein_coding	0.261706	7.91817e-10
YWHAB	ENSG00000166913	protein_coding	0.261611	8.03371e-10
PMPCA	ENSG00000165688	protein_coding	0.261604	8.04235e-10
USE1	ENSG00000053501	protein_coding	0.261528	8.13655e-10
TRAPPC3	ENSG00000054116	protein_coding	0.261494	8.17999e-10
TOE1	ENSG00000132773	protein_coding	0.261247	8.49518e-10
ACBD6	ENSG00000230124	protein_coding	0.261211	8.5415e-10
KIAA1143	ENSG00000163807	protein_coding	0.261139	8.63665e-10
SMU1	ENSG00000122692	protein_coding	0.261092	8.69909e-10
AGPAT5	ENSG00000155189	protein_coding	0.261083	8.71041e-10
PRPF40A	ENSG00000196504	protein_coding	0.261065	8.73521e-10
NEDD1	ENSG00000139350	protein_coding	0.261001	8.82028e-10
CSTF2	ENSG00000101811	protein_coding	0.260993	8.83121e-10
UBC	ENSG00000150991	protein_coding	0.2609	8.95751e-10
G2E3	ENSG00000092140	protein_coding	0.260869	9.00115e-10
DNAJB1	ENSG00000132002	protein_coding	0.260835	9.04735e-10
AAGAB	ENSG00000103591	protein_coding	0.260774	9.13229e-10
HMGCR	ENSG00000113161	protein_coding	0.260761	9.15065e-10
RPRD1A	ENSG00000141425	protein_coding	0.260724	9.20244e-10
SSR1	ENSG00000124783	protein_coding	0.260619	9.35099e-10
MYL12B	ENSG00000118680	protein_coding	0.260456	9.58613e-10
MGAT1	ENSG00000131446	protein_coding	0.260455	9.5884e-10
RAD51AP1	ENSG00000111247	protein_coding	0.260339	9.75972e-10
EMC9	ENSG00000100908	protein_coding	0.260319	9.78952e-10
SERF1B	ENSG00000205572	protein_coding	0.260232	9.91959e-10
UBE2E2	ENSG00000182247	protein_coding	0.25999	1.02923e-09
TIGAR	ENSG00000078237	protein_coding	0.259945	1.03625e-09
DERL1	ENSG00000136986	protein_coding	0.259938	1.03737e-09
EPRS1	ENSG00000136628	protein_coding	0.259924	1.03962e-09
OSGEPL1	ENSG00000128694	protein_coding	0.259905	1.04265e-09
ALDH1B1	ENSG00000137124	protein_coding	0.259894	1.04442e-09
DSCC1	ENSG00000136982	protein_coding	0.259788	1.06143e-09
RBX1	ENSG00000100387	protein_coding	0.259731	1.0706e-09
ARL1	ENSG00000120805	protein_coding	0.259648	1.08419e-09
EXOSC4	ENSG00000178896	protein_coding	0.259644	1.08489e-09
DTWD2	ENSG00000169570	protein_coding	0.259641	1.08533e-09
ELAVL1	ENSG00000066044	protein_coding	0.259578	1.09588e-09
PTRH2	ENSG00000141378	protein_coding	0.259504	1.10812e-09
TMED7-TICAM2	ENSG00000251201	protein_coding	0.259449	1.11746e-09
BBS7	ENSG00000138686	protein_coding	0.259325	1.13875e-09
NOL10	ENSG00000115761	protein_coding	0.259297	1.14357e-09
NAF1	ENSG00000145414	protein_coding	0.259287	1.14531e-09
ROMO1	ENSG00000125995	protein_coding	0.259279	1.14675e-09
DBR1	ENSG00000138231	protein_coding	0.259251	1.15167e-09
NTPCR	ENSG00000135778	protein_coding	0.259156	1.16831e-09
IDH3A	ENSG00000166411	protein_coding	0.259127	1.17341e-09
AP3M1	ENSG00000185009	protein_coding	0.259007	1.19511e-09
BAG3	ENSG00000151929	protein_coding	0.259001	1.19609e-09
FAM98A	ENSG00000119812	protein_coding	0.258949	1.20555e-09
FLOT1	ENSG00000137312	protein_coding	0.258912	1.2124e-09
DLGAP5	ENSG00000126787	protein_coding	0.258888	1.21686e-09
TIMM22	ENSG00000177370	protein_coding	0.258823	1.2288e-09
THOC5	ENSG00000100296	protein_coding	0.258788	1.23529e-09
SCFD1	ENSG00000092108	protein_coding	0.258683	1.25509e-09
CTPS1	ENSG00000171793	protein_coding	0.258533	1.28392e-09
MMGT1	ENSG00000169446	protein_coding	0.258457	1.29891e-09
EXOSC3	ENSG00000107371	protein_coding	0.258433	1.30365e-09
NSMCE3	ENSG00000185115	protein_coding	0.258388	1.31244e-09
RABL3	ENSG00000144840	protein_coding	0.258282	1.33374e-09
TEX10	ENSG00000136891	protein_coding	0.258101	1.37071e-09
MED20	ENSG00000124641	protein_coding	0.258057	1.37981e-09
ARRDC3	ENSG00000113369	protein_coding	0.257875	1.4183e-09
GINS4	ENSG00000147536	protein_coding	0.257809	1.43256e-09
PIGK	ENSG00000142892	protein_coding	0.257738	1.44788e-09
NIT2	ENSG00000114021	protein_coding	0.257715	1.45296e-09
AEN	ENSG00000181026	protein_coding	0.257635	1.47061e-09
NKAP	ENSG00000101882	protein_coding	0.257575	1.48398e-09
MTFMT	ENSG00000103707	protein_coding	0.257541	1.49152e-09
MRPS34	ENSG00000074071	protein_coding	0.257501	1.50057e-09
MRPL23	ENSG00000214026	protein_coding	0.257426	1.51772e-09
TXNL4B	ENSG00000140830	protein_coding	0.257418	1.51935e-09
DNPH1	ENSG00000112667	protein_coding	0.25722	1.56534e-09
PRR13	ENSG00000205352	protein_coding	0.257197	1.57081e-09
REXO4	ENSG00000148300	protein_coding	0.257162	1.57907e-09
C1orf109	ENSG00000116922	protein_coding	0.256994	1.61953e-09
TRMT5	ENSG00000126814	protein_coding	0.256927	1.63594e-09
AGGF1	ENSG00000164252	protein_coding	0.256572	1.72564e-09
SIMC1	ENSG00000170085	protein_coding	0.256564	1.72773e-09
PFKM	ENSG00000152556	protein_coding	0.256465	1.75358e-09
PPP1R14B	ENSG00000173457	protein_coding	0.256425	1.76415e-09
LYPLAL1	ENSG00000143353	protein_coding	0.256411	1.76787e-09
TFAP4	ENSG00000090447	protein_coding	0.256363	1.78059e-09
EEF1AKNMT	ENSG00000010165	protein_coding	0.256338	1.78714e-09
TOMM40	ENSG00000130204	protein_coding	0.256282	1.80237e-09
CFAP97	ENSG00000164323	protein_coding	0.256264	1.80726e-09
UTP25	ENSG00000117597	protein_coding	0.25619	1.82739e-09
EMC8	ENSG00000131148	protein_coding	0.256126	1.84486e-09
TUSC2	ENSG00000114383	protein_coding	0.256064	1.86198e-09
AATF	ENSG00000275700	protein_coding	0.255973	1.88753e-09
AZI2	ENSG00000163512	protein_coding	0.255968	1.88905e-09
NKAPD1	ENSG00000150776	protein_coding	0.255924	1.90146e-09
LAMTOR3	ENSG00000109270	protein_coding	0.255812	1.93371e-09
ERGIC3	ENSG00000125991	protein_coding	0.255752	1.95119e-09
YBEY	ENSG00000182362	protein_coding	0.255626	1.98821e-09
POLR2L	ENSG00000177700	protein_coding	0.255562	2.00742e-09
SUPT16H	ENSG00000092201	protein_coding	0.255556	2.009e-09
SMAD5	ENSG00000113658	protein_coding	0.255499	2.02634e-09
SQOR	ENSG00000137767	protein_coding	0.255486	2.03026e-09
FAH	ENSG00000103876	protein_coding	0.255323	2.08038e-09
TXNDC12	ENSG00000117862	protein_coding	0.255301	2.08728e-09
FUNDC1	ENSG00000069509	protein_coding	0.255233	2.1085e-09
ATP1B3	ENSG00000069849	protein_coding	0.25518	2.1252e-09
C5orf22	ENSG00000082213	protein_coding	0.255119	2.14467e-09
PPT1	ENSG00000131238	protein_coding	0.255038	2.17058e-09
TNPO1	ENSG00000083312	protein_coding	0.254822	2.24154e-09
LSM10	ENSG00000181817	protein_coding	0.254776	2.25715e-09
NAA10	ENSG00000102030	protein_coding	0.25472	2.27603e-09
LAP3	ENSG00000002549	protein_coding	0.254715	2.27779e-09
NACA2	ENSG00000253506	protein_coding	0.254652	2.29908e-09
HMCES	ENSG00000183624	protein_coding	0.254605	2.31523e-09
ECI2	ENSG00000198721	protein_coding	0.254583	2.32281e-09
TRMT12	ENSG00000183665	protein_coding	0.254581	2.32361e-09
HBS1L	ENSG00000112339	protein_coding	0.254557	2.33174e-09
MDP1	ENSG00000213920	protein_coding	0.254462	2.36511e-09
TRAIP	ENSG00000183763	protein_coding	0.254459	2.36606e-09
TMEM126B	ENSG00000171204	protein_coding	0.254457	2.36691e-09
SLC25A11	ENSG00000108528	protein_coding	0.254456	2.36733e-09
DDB1	ENSG00000167986	protein_coding	0.254396	2.38856e-09
MLF2	ENSG00000089693	protein_coding	0.254392	2.38981e-09
XRN2	ENSG00000088930	protein_coding	0.254372	2.39683e-09
M6PR	ENSG00000003056	protein_coding	0.254353	2.40385e-09
STAM	ENSG00000136738	protein_coding	0.254341	2.40807e-09
TCAIM	ENSG00000179152	protein_coding	0.254333	2.41082e-09
PARS2	ENSG00000162396	protein_coding	0.254329	2.4123e-09
SMS	ENSG00000102172	protein_coding	0.25425	2.44081e-09
COX18	ENSG00000163626	protein_coding	0.254092	2.49866e-09
SURF2	ENSG00000148291	protein_coding	0.253988	2.53784e-09
UQCC2	ENSG00000137288	protein_coding	0.253973	2.54333e-09
NCK1	ENSG00000158092	protein_coding	0.253884	2.57727e-09
ARL6IP6	ENSG00000177917	protein_coding	0.253748	2.62973e-09
MPI	ENSG00000178802	protein_coding	0.253658	2.66519e-09
TBC1D15	ENSG00000121749	protein_coding	0.2536	2.68813e-09
ZFP62	ENSG00000196670	protein_coding	0.253562	2.70314e-09
AZIN1	ENSG00000155096	protein_coding	0.253459	2.74473e-09
DTL	ENSG00000143476	protein_coding	0.25343	2.7565e-09
ATP6V1D	ENSG00000100554	protein_coding	0.253325	2.79972e-09
CGRRF1	ENSG00000100532	protein_coding	0.253248	2.83175e-09
CALM3	ENSG00000160014	protein_coding	0.25321	2.8479e-09
TMCO6	ENSG00000113119	protein_coding	0.253205	2.84973e-09
TMEM167A	ENSG00000174695	protein_coding	0.253166	2.86646e-09
FAF1	ENSG00000185104	protein_coding	0.253156	2.87073e-09
HIF1A	ENSG00000100644	protein_coding	0.253125	2.88376e-09
TBC1D9B	ENSG00000197226	protein_coding	0.253078	2.9038e-09
POLR2E	ENSG00000099817	protein_coding	0.252912	2.97613e-09
PPP4C	ENSG00000149923	protein_coding	0.252822	3.01592e-09
BPNT1	ENSG00000162813	protein_coding	0.252666	3.08619e-09
RHEB	ENSG00000106615	protein_coding	0.252658	3.08982e-09
CDK5	ENSG00000164885	protein_coding	0.252614	3.1101e-09
ARPC5L	ENSG00000136950	protein_coding	0.252596	3.11844e-09
IFIT5	ENSG00000152778	protein_coding	0.252459	3.1821e-09
PSMC5	ENSG00000087191	protein_coding	0.252324	3.2461e-09
GANAB	ENSG00000089597	protein_coding	0.252303	3.25615e-09
SPRYD7	ENSG00000123178	protein_coding	0.252265	3.27412e-09
RAB32	ENSG00000118508	protein_coding	0.252234	3.2892e-09
YIPF1	ENSG00000058799	protein_coding	0.25215	3.33009e-09
KIF20B	ENSG00000138182	protein_coding	0.252141	3.3346e-09
VPS72	ENSG00000163159	protein_coding	0.252111	3.34938e-09
DBF4	ENSG00000006634	protein_coding	0.252039	3.3851e-09
GNG5	ENSG00000174021	protein_coding	0.251951	3.42906e-09
SNX11	ENSG00000002919	protein_coding	0.251874	3.46844e-09
LZIC	ENSG00000162441	protein_coding	0.251756	3.52895e-09
BSG	ENSG00000172270	protein_coding	0.251618	3.6011e-09
GTF3C6	ENSG00000155115	protein_coding	0.251607	3.60726e-09
NEK2	ENSG00000117650	protein_coding	0.251578	3.62245e-09
AC073610.2	ENSG00000272822	protein_coding	0.251552	3.6364e-09
EAF1	ENSG00000144597	protein_coding	0.251545	3.6401e-09
KIAA1586	ENSG00000168116	protein_coding	0.251426	3.70419e-09
MICU2	ENSG00000165487	protein_coding	0.251406	3.71543e-09
CSNK2A2	ENSG00000070770	protein_coding	0.251343	3.74959e-09
MVB12A	ENSG00000141971	protein_coding	0.251295	3.776e-09
RMI1	ENSG00000178966	protein_coding	0.251191	3.83447e-09
GJA3	ENSG00000121743	protein_coding	0.250935	3.98104e-09
ABRACL	ENSG00000146386	protein_coding	0.250931	3.98335e-09
DDX20	ENSG00000064703	protein_coding	0.250866	4.02105e-09
AC138811.2	ENSG00000260342	protein_coding	0.25085	4.03048e-09
KRR1	ENSG00000111615	protein_coding	0.250848	4.03211e-09
CDC20	ENSG00000117399	protein_coding	0.250841	4.03612e-09
REXO2	ENSG00000076043	protein_coding	0.250782	4.0712e-09
CFL2	ENSG00000165410	protein_coding	0.250765	4.08138e-09
CNIH4	ENSG00000143771	protein_coding	0.250707	4.11581e-09
CIAO2B	ENSG00000166595	protein_coding	0.250675	4.13513e-09
GLB1	ENSG00000170266	protein_coding	0.250645	4.15385e-09
ARPC5	ENSG00000162704	protein_coding	0.250594	4.18473e-09
NHEJ1	ENSG00000187736	protein_coding	0.250547	4.21354e-09
GAMT	ENSG00000130005	protein_coding	0.250522	4.229e-09
FBXL5	ENSG00000118564	protein_coding	0.250406	4.30152e-09
PGM2	ENSG00000169299	protein_coding	0.250291	4.37416e-09
SGO1	ENSG00000129810	protein_coding	0.250222	4.41863e-09
TK1	ENSG00000167900	protein_coding	0.25018	4.4457e-09
LACTB2	ENSG00000147592	protein_coding	0.249933	4.60875e-09
NIPSNAP3A	ENSG00000136783	protein_coding	0.249928	4.61259e-09
COA3	ENSG00000183978	protein_coding	0.249908	4.62606e-09
PANK3	ENSG00000120137	protein_coding	0.249839	4.6722e-09
ING2	ENSG00000168556	protein_coding	0.249762	4.72504e-09
PIMREG	ENSG00000129195	protein_coding	0.249749	4.73457e-09
STMN1	ENSG00000117632	protein_coding	0.249707	4.76349e-09
MFAP3	ENSG00000037749	protein_coding	0.249589	4.84604e-09
SSX2IP	ENSG00000117155	protein_coding	0.249543	4.87823e-09
CHRAC1	ENSG00000104472	protein_coding	0.249538	4.88237e-09
COPE	ENSG00000105669	protein_coding	0.249424	4.96346e-09
ABHD5	ENSG00000011198	protein_coding	0.249403	4.97917e-09
NEIL3	ENSG00000109674	protein_coding	0.2493	5.05447e-09
SKA1	ENSG00000154839	protein_coding	0.249274	5.07337e-09
MAGOHB	ENSG00000111196	protein_coding	0.24906	5.23366e-09
TADA1	ENSG00000152382	protein_coding	0.249041	5.24848e-09
ZCCHC4	ENSG00000168228	protein_coding	0.24896	5.30993e-09
ALG3	ENSG00000214160	protein_coding	0.248928	5.33527e-09
SKA3	ENSG00000165480	protein_coding	0.24886	5.38753e-09
MRPS5	ENSG00000144029	protein_coding	0.248761	5.46571e-09
TXNRD1	ENSG00000198431	protein_coding	0.248711	5.50576e-09
GPX4	ENSG00000167468	protein_coding	0.248699	5.5154e-09
PEX5	ENSG00000139197	protein_coding	0.248686	5.52607e-09
EDC3	ENSG00000179151	protein_coding	0.248664	5.54348e-09
ZNF239	ENSG00000196793	protein_coding	0.248662	5.54502e-09
ACTR2	ENSG00000138071	protein_coding	0.248652	5.55278e-09
SEPTIN10	ENSG00000186522	protein_coding	0.248617	5.58161e-09
MED30	ENSG00000164758	protein_coding	0.248613	5.58468e-09
CCNC	ENSG00000112237	protein_coding	0.248612	5.58572e-09
TDP2	ENSG00000111802	protein_coding	0.248608	5.58855e-09
MRPS17	ENSG00000239789	protein_coding	0.248566	5.62284e-09
LSM1	ENSG00000175324	protein_coding	0.248556	5.63099e-09
KDM1A	ENSG00000004487	protein_coding	0.248552	5.63386e-09
MTPN	ENSG00000105887	protein_coding	0.248494	5.68188e-09
METTL18	ENSG00000171806	protein_coding	0.248461	5.70911e-09
SBDS	ENSG00000126524	protein_coding	0.248398	5.76158e-09
ORC4	ENSG00000115947	protein_coding	0.248277	5.86344e-09
APOO	ENSG00000184831	protein_coding	0.248263	5.87545e-09
SUPT3H	ENSG00000196284	protein_coding	0.248261	5.87677e-09
SRSF1	ENSG00000136450	protein_coding	0.248153	5.96947e-09
DNAJB12	ENSG00000148719	protein_coding	0.24812	5.99767e-09
MTRR	ENSG00000124275	protein_coding	0.24802	6.08592e-09
EFTUD2	ENSG00000108883	protein_coding	0.24801	6.09412e-09
GARS1	ENSG00000106105	protein_coding	0.247898	6.19363e-09
DDX46	ENSG00000145833	protein_coding	0.247818	6.26591e-09
MECR	ENSG00000116353	protein_coding	0.247783	6.29777e-09
PPP1R7	ENSG00000115685	protein_coding	0.247672	6.39972e-09
DEPDC4	ENSG00000166153	protein_coding	0.247646	6.424e-09
[truncated: 17,579 more rows]
