# Supplementary material for: NPM1 Is a Prognostic Biomarker Involved in Immune Infiltration of Lung Adenocarcinoma and Associated With m6A Modification and Glycolysis
Source: Front Immunol. 2021 Jul 16;12:724741. doi: 10.3389/fimmu.2021.724741 (PMC8324208; doi:10.3389/fimmu.2021.724741)
Supplement: Supplementary Table 2 — The GO and KEGG enrichment analysis of NPM1 coexpression genes. [file Table_2.xlsx]

## Sheet: Sheet 1
Supplementary Table 2. The GO and KEGG enrichment analysis of NPM1 co-expression genes
ONTOLOGY	ID	Description	GeneRatio	BgRatio	pvalue	p.adjust	qvalue	geneID	Count
BP	GO:0000184	nuclear-transcribed mRNA catabolic process, nonsense-mediated decay	61/195	120/18670	2.58434e-91	4.63889e-88	4.07238e-88	ETF1/EIF3E/RPSA/RPL10A/PPP2CA/RPL3/RPL4/RPL5/RPL6/RPL7/RPL7A/RPL8/RPL9/RPL10/RPL12/RPL15/RPL17/RPL19/RPL21/RPL22/RPL23A/RPL24/RPL26/RPL27/RPL30/RPL27A/RPL29/RPL31/RPL32/RPL34/RPL35A/RPL37/RPL37A/RPL38/RPL39/RPL41/RPL36A/RPLP0/RPS3/RPS3A/RPS4X/RPS5/RPS6/RPS7/RPS8/RPS10/RPS12/RPS13/RPS14/RPS15A/RPS17/RPS18/RPS23/RPS24/RPS25/RPS27A/RPS29/RPL14/RPL23/RPL35/RPL13A	61
BP	GO:0006413	translational initiation	69/195	193/18670	2.79785e-90	2.51107e-87	2.20441e-87	EIF2S3/EIF4B/EIF3E/RPSA/RPL10A/NPM1/RPL3/RPL4/RPL5/RPL6/RPL7/RPL7A/RPL8/RPL9/RPL10/RPL12/RPL15/RPL17/RPL19/RPL21/RPL22/RPL23A/RPL24/RPL26/RPL27/RPL30/RPL27A/RPL29/RPL31/RPL32/RPL34/RPL35A/RPL37/RPL37A/RPL38/RPL39/RPL41/RPL36A/RPLP0/RPS3/RPS3A/RPS4X/RPS5/RPS6/RPS7/RPS8/RPS10/RPS12/RPS13/RPS14/RPS15A/RPS17/RPS18/RPS23/RPS24/RPS25/RPS27A/RPS29/EIF3D/EIF3F/EIF3H/EIF3I/RPL14/RPL23/EIF3M/RPL35/RPL13A/P…	69
BP	GO:0006614	SRP-dependent cotranslational protein targeting to membrane	58/195	105/18670	1.34086e-89	8.02282e-87	7.04305e-87	RPSA/RPL10A/RPL3/RPL4/RPL5/RPL6/RPL7/RPL7A/RPL8/RPL9/RPL10/RPL12/RPL15/RPL17/RPL19/RPL21/RPL22/RPL23A/RPL24/RPL26/RPL27/RPL30/RPL27A/RPL29/RPL31/RPL32/RPL34/RPL35A/RPL37/RPL37A/RPL38/RPL39/RPL41/RPL36A/RPLP0/RPS3/RPS3A/RPS4X/RPS5/RPS6/RPS7/RPS8/RPS10/RPS12/RPS13/RPS14/RPS15A/RPS17/RPS18/RPS23/RPS24/RPS25/RPS27A/RPS29/RPL14/RPL23/RPL35/RPL13A	58
BP	GO:0006613	cotranslational protein targeting to membrane	58/195	109/18670	2.89934e-88	1.30108e-85	1.14219e-85	RPSA/RPL10A/RPL3/RPL4/RPL5/RPL6/RPL7/RPL7A/RPL8/RPL9/RPL10/RPL12/RPL15/RPL17/RPL19/RPL21/RPL22/RPL23A/RPL24/RPL26/RPL27/RPL30/RPL27A/RPL29/RPL31/RPL32/RPL34/RPL35A/RPL37/RPL37A/RPL38/RPL39/RPL41/RPL36A/RPLP0/RPS3/RPS3A/RPS4X/RPS5/RPS6/RPS7/RPS8/RPS10/RPS12/RPS13/RPS14/RPS15A/RPS17/RPS18/RPS23/RPS24/RPS25/RPS27A/RPS29/RPL14/RPL23/RPL35/RPL13A	58
BP	GO:0045047	protein targeting to ER	58/195	118/18670	1.64227e-85	5.89574e-83	5.17574e-83	RPSA/RPL10A/RPL3/RPL4/RPL5/RPL6/RPL7/RPL7A/RPL8/RPL9/RPL10/RPL12/RPL15/RPL17/RPL19/RPL21/RPL22/RPL23A/RPL24/RPL26/RPL27/RPL30/RPL27A/RPL29/RPL31/RPL32/RPL34/RPL35A/RPL37/RPL37A/RPL38/RPL39/RPL41/RPL36A/RPLP0/RPS3/RPS3A/RPS4X/RPS5/RPS6/RPS7/RPS8/RPS10/RPS12/RPS13/RPS14/RPS15A/RPS17/RPS18/RPS23/RPS24/RPS25/RPS27A/RPS29/RPL14/RPL23/RPL35/RPL13A	58
BP	GO:0072599	establishment of protein localization to endoplasmic reticulum	58/195	122/18670	2.20506e-84	6.59679e-82	5.79118e-82	RPSA/RPL10A/RPL3/RPL4/RPL5/RPL6/RPL7/RPL7A/RPL8/RPL9/RPL10/RPL12/RPL15/RPL17/RPL19/RPL21/RPL22/RPL23A/RPL24/RPL26/RPL27/RPL30/RPL27A/RPL29/RPL31/RPL32/RPL34/RPL35A/RPL37/RPL37A/RPL38/RPL39/RPL41/RPL36A/RPLP0/RPS3/RPS3A/RPS4X/RPS5/RPS6/RPS7/RPS8/RPS10/RPS12/RPS13/RPS14/RPS15A/RPS17/RPS18/RPS23/RPS24/RPS25/RPS27A/RPS29/RPL14/RPL23/RPL35/RPL13A	58
BP	GO:0070972	protein localization to endoplasmic reticulum	58/195	147/18670	2.4706e-78	6.33532e-76	5.56163e-76	RPSA/RPL10A/RPL3/RPL4/RPL5/RPL6/RPL7/RPL7A/RPL8/RPL9/RPL10/RPL12/RPL15/RPL17/RPL19/RPL21/RPL22/RPL23A/RPL24/RPL26/RPL27/RPL30/RPL27A/RPL29/RPL31/RPL32/RPL34/RPL35A/RPL37/RPL37A/RPL38/RPL39/RPL41/RPL36A/RPLP0/RPS3/RPS3A/RPS4X/RPS5/RPS6/RPS7/RPS8/RPS10/RPS12/RPS13/RPS14/RPS15A/RPS17/RPS18/RPS23/RPS24/RPS25/RPS27A/RPS29/RPL14/RPL23/RPL35/RPL13A	58
BP	GO:0000956	nuclear-transcribed mRNA catabolic process	62/195	207/18670	4.88343e-75	1.09572e-72	9.61907e-73	ETF1/EIF3E/RPSA/RPL10A/PPP2CA/RPL3/RPL4/RPL5/RPL6/RPL7/RPL7A/RPL8/RPL9/RPL10/RPL12/RPL15/RPL17/RPL19/RPL21/RPL22/RPL23A/RPL24/RPL26/RPL27/RPL30/RPL27A/RPL29/RPL31/RPL32/RPL34/RPL35A/RPL37/RPL37A/RPL38/RPL39/RPL41/RPL36A/RPLP0/RPS3/RPS3A/RPS4X/RPS5/RPS6/RPS7/RPS8/RPS10/RPS12/RPS13/RPS14/RPS15A/RPS17/RPS18/RPS23/RPS24/RPS25/RPS27A/RPS29/RPL14/RPL23/RPL35/RPL13A/LSM3	62
BP	GO:0019080	viral gene expression	60/195	191/18670	5.83949e-74	1.16465e-71	1.02242e-71	RPSA/RPL10A/RPL3/RPL4/RPL5/RPL6/RPL7/RPL7A/RPL8/RPL9/RPL10/RPL12/RPL15/RPL17/RPL19/RPL21/RPL22/RPL23A/RPL24/RPL26/RPL27/RPL30/RPL27A/RPL29/RPL31/RPL32/RPL34/RPL35A/RPL37/RPL37A/RPL38/RPL39/RPL41/RPL36A/RPLP0/RPS3/RPS3A/RPS4X/RPS5/RPS6/RPS7/RPS8/RPS10/RPS12/RPS13/RPS14/RPS15A/RPS17/RPS18/RPS23/RPS24/RPS25/RPS27A/RPS29/EIF3D/EIF3F/RPL14/RPL23/RPL35/RPL13A	60
BP	GO:0019083	viral transcription	58/195	177/18670	1.19188e-72	2.13943e-70	1.87815e-70	RPSA/RPL10A/RPL3/RPL4/RPL5/RPL6/RPL7/RPL7A/RPL8/RPL9/RPL10/RPL12/RPL15/RPL17/RPL19/RPL21/RPL22/RPL23A/RPL24/RPL26/RPL27/RPL30/RPL27A/RPL29/RPL31/RPL32/RPL34/RPL35A/RPL37/RPL37A/RPL38/RPL39/RPL41/RPL36A/RPLP0/RPS3/RPS3A/RPS4X/RPS5/RPS6/RPS7/RPS8/RPS10/RPS12/RPS13/RPS14/RPS15A/RPS17/RPS18/RPS23/RPS24/RPS25/RPS27A/RPS29/RPL14/RPL23/RPL35/RPL13A	58
BP	GO:0006612	protein targeting to membrane	58/195	202/18670	9.11508e-69	1.48741e-66	1.30577e-66	RPSA/RPL10A/RPL3/RPL4/RPL5/RPL6/RPL7/RPL7A/RPL8/RPL9/RPL10/RPL12/RPL15/RPL17/RPL19/RPL21/RPL22/RPL23A/RPL24/RPL26/RPL27/RPL30/RPL27A/RPL29/RPL31/RPL32/RPL34/RPL35A/RPL37/RPL37A/RPL38/RPL39/RPL41/RPL36A/RPLP0/RPS3/RPS3A/RPS4X/RPS5/RPS6/RPS7/RPS8/RPS10/RPS12/RPS13/RPS14/RPS15A/RPS17/RPS18/RPS23/RPS24/RPS25/RPS27A/RPS29/RPL14/RPL23/RPL35/RPL13A	58
BP	GO:0006402	mRNA catabolic process	67/195	364/18670	1.10864e-65	1.65835e-63	1.45583e-63	APEX1/ETF1/HNRNPC/EIF3E/RPSA/RPL10A/NPM1/PPP2CA/PSMA4/PSMB7/RPL3/RPL4/RPL5/RPL6/RPL7/RPL7A/RPL8/RPL9/RPL10/RPL12/RPL15/RPL17/RPL19/RPL21/RPL22/RPL23A/RPL24/RPL26/RPL27/RPL30/RPL27A/RPL29/RPL31/RPL32/RPL34/RPL35A/RPL37/RPL37A/RPL38/RPL39/RPL41/RPL36A/RPLP0/RPS3/RPS3A/RPS4X/RPS5/RPS6/RPS7/RPS8/RPS10/RPS12/RPS13/RPS14/RPS15A/RPS17/RPS18/RPS23/RPS24/RPS25/RPS27A/RPS29/RPL14/RPL23/RPL35/RPL13A/LSM3	67
BP	GO:0006401	RNA catabolic process	67/195	397/18670	5.244e-63	7.24076e-61	6.35649e-61	APEX1/ETF1/HNRNPC/EIF3E/RPSA/RPL10A/NPM1/PPP2CA/PSMA4/PSMB7/RPL3/RPL4/RPL5/RPL6/RPL7/RPL7A/RPL8/RPL9/RPL10/RPL12/RPL15/RPL17/RPL19/RPL21/RPL22/RPL23A/RPL24/RPL26/RPL27/RPL30/RPL27A/RPL29/RPL31/RPL32/RPL34/RPL35A/RPL37/RPL37A/RPL38/RPL39/RPL41/RPL36A/RPLP0/RPS3/RPS3A/RPS4X/RPS5/RPS6/RPS7/RPS8/RPS10/RPS12/RPS13/RPS14/RPS15A/RPS17/RPS18/RPS23/RPS24/RPS25/RPS27A/RPS29/RPL14/RPL23/RPL35/RPL13A/LSM3	67
BP	GO:0090150	establishment of protein localization to membrane	61/195	332/18670	2.01405e-59	2.5823e-57	2.26694e-57	HSPA4/RPSA/RPL10A/RPL3/RPL4/RPL5/RPL6/RPL7/RPL7A/RPL8/RPL9/RPL10/RPL12/RPL15/RPL17/RPL19/RPL21/RPL22/RPL23A/RPL24/RPL26/RPL27/RPL30/RPL27A/RPL29/RPL31/RPL32/RPL34/RPL35A/RPL37/RPL37A/RPL38/RPL39/RPL41/RPL36A/RPLP0/RPS3/RPS3A/RPS4X/RPS5/RPS6/RPS7/RPS8/RPS10/RPS12/RPS13/RPS14/RPS15A/RPS17/RPS18/RPS23/RPS24/RPS25/RPS27A/RPS29/RPL14/RPL23/RACK1/RPL35/RPL13A/TIMM9	61
BP	GO:0006605	protein targeting	64/195	432/18670	3.09364e-56	3.70205e-54	3.24995e-54	HSPA4/HSPD1/RPSA/RPL10A/RPL3/RPL4/RPL5/RPL6/RPL7/RPL7A/RPL8/RPL9/RPL10/RPL12/RPL15/RPL17/RPL19/RPL21/RPL22/RPL23A/RPL24/RPL26/RPL27/RPL30/RPL27A/RPL29/RPL31/RPL32/RPL34/RPL35A/RPL37/RPL37A/RPL38/RPL39/RPL41/RPL36A/RPLP0/RPS3/RPS3A/RPS4X/RPS5/RPS6/RPS7/RPS8/RPS10/RPS12/RPS13/RPS14/RPS15A/RPS17/RPS18/RPS23/RPS24/RPS25/RPS27A/RPS29/UBE2D2/RPL14/RPL23/TOMM20/RPL35/RPL13A/TIMM9/GRPEL1	64
BP	GO:0002181	cytoplasmic translation	35/195	100/18670	1.16526e-44	1.30727e-42	1.14762e-42	EIF2S3/EIF4B/ETF1/EIF3E/RPSA/RPL10A/RPL6/RPL8/RPL9/RPL15/RPL17/RPL19/RPL24/RPL26/RPL30/RPL29/RPL31/RPL32/RPL35A/RPL38/RPL39/RPL41/RPL36A/RPLP0/RPS23/RPS29/CNBP/EIF3D/EIF3F/EIF3H/EIF3I/EIF3M/RPL13A/RPL26L1/DPH5	35
BP	GO:0042254	ribosome biogenesis	43/195	297/18670	8.47381e-37	8.94735e-35	7.85467e-35	FRG1/RPSA/RPL10A/NPM1/PA2G4/RAN/RPL3/RPL5/RPL6/RPL7/RPL7A/RPL10/RPL12/RPL23A/RPL24/RPL26/RPL27/RPL35A/RPL38/RPLP0/RPS5/RPS6/RPS7/RPS8/RPS10/RPS14/RPS17/RPS24/RPL14/NSA2/PWP1/RPL35/RSL1D1/NOB1/MRPL22/RPL26L1/RSL24D1/NOP16/NHP2/RIOK2/MRPL1/EIF2A/MRPL10	43
BP	GO:0042273	ribosomal large subunit biogenesis	23/195	71/18670	1.23564e-28	1.23221e-26	1.08173e-26	RPL10A/NPM1/RPL3/RPL5/RPL6/RPL7/RPL7A/RPL10/RPL12/RPL23A/RPL24/RPL26/RPL35A/RPL38/RPLP0/RPL14/RPL35/RSL1D1/RPL26L1/RSL24D1/NOP16/NHP2/MRPL1	23
BP	GO:0022618	ribonucleoprotein complex assembly	32/195	277/18670	2.92222e-24	2.76073e-22	2.42358e-22	EIF2S3/EIF4B/EIF3E/RPSA/NPM1/RPL3/RPL5/RPL6/RPL10/RPL12/RPL23A/RPL24/RPL38/RPLP0/RPS5/RPS10/RPS14/RPS23/SNRPE/TAF9/EIF3D/EIF3F/EIF3H/EIF3I/EIF3M/SLU7/PTGES3/RPL13A/LSM3/MRPL22/RSL24D1/EIF2A	32
BP	GO:0071826	ribonucleoprotein complex subunit organization	32/195	291/18670	1.37724e-23	1.23608e-21	1.08512e-21	EIF2S3/EIF4B/EIF3E/RPSA/NPM1/RPL3/RPL5/RPL6/RPL10/RPL12/RPL23A/RPL24/RPL38/RPLP0/RPS5/RPS10/RPS14/RPS23/SNRPE/TAF9/EIF3D/EIF3F/EIF3H/EIF3I/EIF3M/SLU7/PTGES3/RPL13A/LSM3/MRPL22/RSL24D1/EIF2A	32
BP	GO:0042255	ribosome assembly	17/195	63/18670	6.87268e-20	5.87451e-18	5.1571e-18	RPSA/NPM1/RPL3/RPL5/RPL6/RPL10/RPL12/RPL23A/RPL24/RPL38/RPLP0/RPS5/RPS10/RPS14/MRPL22/RSL24D1/EIF2A	17
BP	GO:0016072	rRNA metabolic process	26/195	253/18670	1.48191e-18	1.2091e-16	1.06144e-16	FRG1/RPL10A/PA2G4/RPL5/RPL7/RPL7A/RPL26/RPL27/RPL35A/RPS6/RPS7/RPS8/RPS14/RPS17/RPS24/RPL14/NSA2/PWP1/RPL35/RSL1D1/NOB1/NHP2/RIOK2/POLR1E/MRPL1/NIFK	26
BP	GO:0006364	rRNA processing	23/195	214/18670	5.88115e-17	4.58985e-15	4.02933e-15	FRG1/RPL10A/PA2G4/RPL5/RPL7/RPL7A/RPL26/RPL27/RPL35A/RPS6/RPS7/RPS8/RPS14/RPS17/RPS24/RPL14/NSA2/RPL35/RSL1D1/NOB1/NHP2/RIOK2/MRPL1	23
BP	GO:0042274	ribosomal small subunit biogenesis	13/195	67/18670	1.82294e-13	1.36341e-11	1.1969e-11	RPSA/NPM1/RPL38/RPS5/RPS6/RPS7/RPS8/RPS10/RPS14/RPS17/RPS24/NOB1/RIOK2	13
BP	GO:0034470	ncRNA processing	25/195	384/18670	2.95053e-13	2.11848e-11	1.85977e-11	FRG1/RPL10A/PA2G4/RPL5/RPL7/RPL7A/RPL26/RPL27/RPL35A/RPS6/RPS7/RPS8/RPS14/RPS17/RPS24/RPL14/NSA2/RPL35/RSL1D1/NOB1/THG1L/NHP2/RIOK2/MRPL1/MRPL44	25
BP	GO:0000027	ribosomal large subunit assembly	10/195	30/18670	3.07052e-13	2.11984e-11	1.86096e-11	RPL3/RPL5/RPL6/RPL10/RPL12/RPL23A/RPL24/RPL38/RPLP0/RSL24D1	10
BP	GO:0034248	regulation of cellular amide metabolic process	25/195	483/18670	4.44941e-11	2.95803e-09	2.59679e-09	EEF1A1/EIF2S3/EIF4B/ETF1/EIF3E/NPM1/PA2G4/PGAM1/RPL5/RPL10/RPL22/RPL26/RPL38/RPS3/RPS4X/RPS14/CNBP/EIF3D/EIF3H/RACK1/MRPS27/RPL13A/PAIP2/DPH5/EIF2A	25
BP	GO:0002183	cytoplasmic translational initiation	9/195	34/18670	5.1458e-11	3.29883e-09	2.89596e-09	EIF2S3/EIF4B/EIF3E/EIF3D/EIF3F/EIF3H/EIF3I/EIF3M/RPL13A	9
BP	GO:0006417	regulation of translation	23/195	424/18670	1.12189e-10	6.94413e-09	6.09609e-09	EIF2S3/EIF4B/ETF1/EIF3E/NPM1/PA2G4/RPL5/RPL10/RPL22/RPL26/RPL38/RPS3/RPS4X/RPS14/CNBP/EIF3D/EIF3H/RACK1/MRPS27/RPL13A/PAIP2/DPH5/EIF2A	23
BP	GO:0000470	maturation of LSU-rRNA	7/195	21/18670	1.25064e-09	7.48297e-08	6.56913e-08	RPL10A/RPL7/RPL7A/RPL35/RSL1D1/NHP2/MRPL1	7
BP	GO:0006414	translational elongation	13/195	133/18670	1.40704e-09	8.14719e-08	7.15223e-08	EEF1A1/EEF1B2/RACK1/MRPS27/MRPL22/MRPS16/MRPL30/DPH5/MRPL1/MRPL44/MRPL45/MRPS36/MRPL10	13
BP	GO:0001732	formation of cytoplasmic translation initiation complex	6/195	16/18670	8.82372e-09	4.94956e-07	4.3451e-07	EIF3E/EIF3D/EIF3F/EIF3H/EIF3I/EIF3M	6
BP	GO:0050821	protein stabilization	13/195	178/18670	4.83105e-08	2.6278e-06	2.30688e-06	CAMLG/CDK7/HSPD1/PHB/RPL5/RPS7/TAF9/RPL23/CCT7/CCT4/CCT8/PTGES3/PHB2	13
BP	GO:0006415	translational termination	10/195	104/18670	1.36656e-07	7.21464e-06	6.33356e-06	ETF1/MRPS27/MRPL22/MRPS16/MRPL30/MRPL1/MRPL44/MRPL45/MRPS36/MRPL10	10
BP	GO:0006403	RNA localization	14/195	230/18670	1.42466e-07	7.30645e-06	6.41417e-06	CETN3/HNRNPA1/NPM1/RAN/SRSF3/TOMM20/SLU7/CCT7/CCT4/CCT8/NHP2/RIOK2/THOC7/THOC3	14
BP	GO:0070125	mitochondrial translational elongation	9/195	88/18670	3.44973e-07	1.72007e-05	1.51001e-05	MRPS27/MRPL22/MRPS16/MRPL30/MRPL1/MRPL44/MRPL45/MRPS36/MRPL10	9
BP	GO:0070126	mitochondrial translational termination	9/195	89/18670	3.80353e-07	1.84523e-05	1.61988e-05	MRPS27/MRPL22/MRPS16/MRPL30/MRPL1/MRPL44/MRPL45/MRPS36/MRPL10	9
BP	GO:0006457	protein folding	13/195	227/18670	8.05869e-07	3.80667e-05	3.34179e-05	CANX/HSPA9/HSPD1/PFDN1/TBCA/TTC1/CWC27/CCT7/CCT4/CCT8/PTGES3/GRPEL1/NUDCD2	13
BP	GO:0000028	ribosomal small subunit assembly	5/195	19/18670	1.21903e-06	5.61067e-05	4.92548e-05	RPSA/RPL38/RPS5/RPS10/RPS14	5
BP	GO:0031647	regulation of protein stability	14/195	284/18670	1.80458e-06	8.09807e-05	7.10911e-05	CAMLG/CDK7/HSPD1/PHB/RPL5/RPS7/TAF9/HDAC3/RPL23/CCT7/CCT4/CCT8/PTGES3/PHB2	14
BP	GO:0006913	nucleocytoplasmic transport	15/195	343/18670	3.36876e-06	0.000147486	0.000129475	HNRNPA1/HSPA9/NPM1/PRKAG1/RAN/SRSF3/SNRPE/HDAC3/RPL23/SLU7/PHB2/RBM22/RIOK2/THOC7/THOC3	15
BP	GO:0051169	nuclear transport	15/195	346/18670	3.74558e-06	0.000160079	0.00014053	HNRNPA1/HSPA9/NPM1/PRKAG1/RAN/SRSF3/SNRPE/HDAC3/RPL23/SLU7/PHB2/RBM22/RIOK2/THOC7/THOC3	15
BP	GO:0034250	positive regulation of cellular amide metabolic process	10/195	153/18670	4.82796e-06	0.000201539	0.000176927	EIF2S3/EIF3E/NPM1/RPL5/RPL26/RPS4X/CNBP/EIF3D/RACK1/MRPS27	10
BP	GO:0045727	positive regulation of translation	9/195	127/18670	7.54282e-06	0.000307713	0.000270134	EIF2S3/EIF3E/NPM1/RPL5/RPL26/RPS4X/CNBP/EIF3D/MRPS27	9
BP	GO:0007004	telomere maintenance via telomerase	7/195	70/18670	8.36899e-06	0.00033383	0.000293061	HNRNPA1/HNRNPC/CCT7/CCT4/CCT8/PTGES3/NHP2	7
BP	GO:0008380	RNA splicing	17/195	469/18670	9.11145e-06	0.000355545	0.000312125	FRG1/HNRNPA1/HNRNPC/HNRNPK/PPP2CA/RPS13/SRSF3/SNRPE/CWC27/SLU7/LSM3/DDX41/SF3B6/RBM22/THOC7/THOC3/ZMAT2	17
BP	GO:0032543	mitochondrial translation	9/195	135/18670	1.23829e-05	0.000472921	0.000415167	MRPS27/MRPL22/MRPS16/MRPL30/MRPL1/MRPL44/MRPL45/MRPS36/MRPL10	9
BP	GO:1904874	positive regulation of telomerase RNA localization to Cajal body	4/195	15/18670	1.4394e-05	0.000538276	0.00047254	CCT7/CCT4/CCT8/NHP2	4
BP	GO:0006278	RNA-dependent DNA biosynthetic process	7/195	77/18670	1.57864e-05	0.000578298	0.000507674	HNRNPA1/HNRNPC/CCT7/CCT4/CCT8/PTGES3/NHP2	7
BP	GO:0010833	telomere maintenance via telomere lengthening	7/195	82/18670	2.38839e-05	0.000857432	0.00075272	HNRNPA1/HNRNPC/CCT7/CCT4/CCT8/PTGES3/NHP2	7
BP	GO:1904872	regulation of telomerase RNA localization to Cajal body	4/195	18/18670	3.14848e-05	0.00110814	0.000972811	CCT7/CCT4/CCT8/NHP2	4
BP	GO:0050657	nucleic acid transport	10/195	193/18670	3.66084e-05	0.00122418	0.00107468	CETN3/HNRNPA1/NPM1/RAN/SRSF3/TOMM20/SLU7/RIOK2/THOC7/THOC3	10
BP	GO:0050658	RNA transport	10/195	193/18670	3.66084e-05	0.00122418	0.00107468	CETN3/HNRNPA1/NPM1/RAN/SRSF3/TOMM20/SLU7/RIOK2/THOC7/THOC3	10
BP	GO:0051168	nuclear export	10/195	194/18670	3.82526e-05	0.00122418	0.00107468	HNRNPA1/HSPA9/NPM1/RAN/SRSF3/SLU7/RBM22/RIOK2/THOC7/THOC3	10
BP	GO:0090670	RNA localization to Cajal body	4/195	19/18670	3.95556e-05	0.00122418	0.00107468	CCT7/CCT4/CCT8/NHP2	4
BP	GO:0090671	telomerase RNA localization to Cajal body	4/195	19/18670	3.95556e-05	0.00122418	0.00107468	CCT7/CCT4/CCT8/NHP2	4
BP	GO:0090672	telomerase RNA localization	4/195	19/18670	3.95556e-05	0.00122418	0.00107468	CCT7/CCT4/CCT8/NHP2	4
BP	GO:0090685	RNA localization to nucleus	4/195	19/18670	3.95556e-05	0.00122418	0.00107468	CCT7/CCT4/CCT8/NHP2	4
BP	GO:0051236	establishment of RNA localization	10/195	196/18670	4.17309e-05	0.00124845	0.00109599	CETN3/HNRNPA1/NPM1/RAN/SRSF3/TOMM20/SLU7/RIOK2/THOC7/THOC3	10
BP	GO:0071897	DNA biosynthetic process	10/195	196/18670	4.17309e-05	0.00124845	0.00109599	HNRNPA1/HNRNPC/PHB/RPS27A/CCT7/CCT4/CCT8/PTGES3/POLE3/NHP2	10
BP	GO:0017038	protein import	10/195	199/18670	4.74537e-05	0.00138573	0.0012165	HSPA4/HSPD1/RAN/HDAC3/RPL23/TOMM20/PHB2/TIMM9/RBM22/GRPEL1	10
BP	GO:0015931	nucleobase-containing compound transport	11/195	241/18670	4.78637e-05	0.00138573	0.0012165	SLC25A5/CETN3/HNRNPA1/NPM1/RAN/SRSF3/TOMM20/SLU7/RIOK2/THOC7/THOC3	11
BP	GO:0000723	telomere maintenance	9/195	162/18670	5.25603e-05	0.00147296	0.00129308	APEX1/HNRNPA1/HNRNPC/CCT7/CCT4/CCT8/PTGES3/POLE3/NHP2	9
BP	GO:0140053	mitochondrial gene expression	9/195	162/18670	5.25603e-05	0.00147296	0.00129308	MRPS27/MRPL22/MRPS16/MRPL30/MRPL1/MRPL44/MRPL45/MRPS36/MRPL10	9
BP	GO:0009205	purine ribonucleoside triphosphate metabolic process	13/195	335/18670	5.33384e-05	0.00147296	0.00129308	ATP5PB/COX7C/IMPDH2/LDHA/NDUFB5/NDUFS4/PGAM1/PRKAG1/RAN/COX7A2L/UQCRQ/OLA1/STOML2	13
BP	GO:0009199	ribonucleoside triphosphate metabolic process	13/195	341/18670	6.38911e-05	0.00173765	0.00152544	ATP5PB/COX7C/IMPDH2/LDHA/NDUFB5/NDUFS4/PGAM1/PRKAG1/RAN/COX7A2L/UQCRQ/OLA1/STOML2	13
BP	GO:0009144	purine nucleoside triphosphate metabolic process	13/195	342/18670	6.58157e-05	0.00176327	0.00154794	ATP5PB/COX7C/IMPDH2/LDHA/NDUFB5/NDUFS4/PGAM1/PRKAG1/RAN/COX7A2L/UQCRQ/OLA1/STOML2	13
BP	GO:0006405	RNA export from nucleus	8/195	135/18670	8.76488e-05	0.00231367	0.00203112	HNRNPA1/NPM1/RAN/SRSF3/SLU7/RIOK2/THOC7/THOC3	8
BP	GO:0032200	telomere organization	9/195	175/18670	9.53583e-05	0.0024807	0.00217775	APEX1/HNRNPA1/HNRNPC/CCT7/CCT4/CCT8/PTGES3/POLE3/NHP2	9
BP	GO:0043624	cellular protein complex disassembly	10/195	217/18670	9.78389e-05	0.00250887	0.00220248	ETF1/MRPS27/MRPL22/MRPS16/MRPL30/MRPL1/MRPL44/MRPL45/MRPS36/MRPL10	10
BP	GO:0006611	protein export from nucleus	9/195	179/18670	0.000113305	0.00286454	0.00251472	HSPA9/NPM1/RAN/SRSF3/SLU7/RBM22/RIOK2/THOC7/THOC3	9
BP	GO:0009141	nucleoside triphosphate metabolic process	13/195	362/18670	0.000116414	0.00290226	0.00254782	ATP5PB/COX7C/IMPDH2/LDHA/NDUFB5/NDUFS4/PGAM1/PRKAG1/RAN/COX7A2L/UQCRQ/OLA1/STOML2	13
BP	GO:0006851	mitochondrial calcium ion transmembrane transport	4/195	25/18670	0.000122917	0.00297356	0.00261042	PHB/VDAC1/PHB2/STOML2	4
BP	GO:1900182	positive regulation of protein localization to nucleus	6/195	74/18670	0.000123457	0.00297356	0.00261042	RAN/HDAC3/CCT7/CCT4/CCT8/RBM22	6
BP	GO:1903405	protein localization to nuclear body	3/195	10/18670	0.000127557	0.00297356	0.00261042	CCT7/CCT4/CCT8	3
BP	GO:1904851	positive regulation of establishment of protein localization to telomere	3/195	10/18670	0.000127557	0.00297356	0.00261042	CCT7/CCT4/CCT8	3
BP	GO:1904867	protein localization to Cajal body	3/195	10/18670	0.000127557	0.00297356	0.00261042	CCT7/CCT4/CCT8	3
BP	GO:2000059	negative regulation of ubiquitin-dependent protein catabolic process	5/195	48/18670	0.000140416	0.00323137	0.00283675	CAMLG/RPL5/RPS7/TAF9/RPL23	5
BP	GO:0001731	formation of translation preinitiation complex	3/195	11/18670	0.000174042	0.00390507	0.00342817	EIF2S3/EIF4B/RPL13A	3
BP	GO:0070203	regulation of establishment of protein localization to telomere	3/195	11/18670	0.000174042	0.00390507	0.00342817	CCT7/CCT4/CCT8	3
BP	GO:0006446	regulation of translational initiation	6/195	79/18670	0.000177422	0.00393175	0.0034516	EIF4B/EIF3E/NPM1/EIF3H/RPL13A/PAIP2	6
BP	GO:0000377	RNA splicing, via transesterification reactions with bulged adenosine as nucleophile	13/195	379/18670	0.000182997	0.00395758	0.00347427	FRG1/HNRNPA1/HNRNPC/HNRNPK/SRSF3/SNRPE/CWC27/SLU7/LSM3/DDX41/SF3B6/RBM22/ZMAT2	13
BP	GO:0000398	mRNA splicing, via spliceosome	13/195	379/18670	0.000182997	0.00395758	0.00347427	FRG1/HNRNPA1/HNRNPC/HNRNPK/SRSF3/SNRPE/CWC27/SLU7/LSM3/DDX41/SF3B6/RBM22/ZMAT2	13
BP	GO:0000375	RNA splicing, via transesterification reactions	13/195	382/18670	0.000197635	0.00422326	0.00370751	FRG1/HNRNPA1/HNRNPC/HNRNPK/SRSF3/SNRPE/CWC27/SLU7/LSM3/DDX41/SF3B6/RBM22/ZMAT2	13
BP	GO:0070202	regulation of establishment of protein localization to chromosome	3/195	12/18670	0.000230273	0.00475103	0.00417082	CCT7/CCT4/CCT8	3
BP	GO:1904816	positive regulation of protein localization to chromosome, telomeric region	3/195	12/18670	0.000230273	0.00475103	0.00417082	CCT7/CCT4/CCT8	3
BP	GO:1990173	protein localization to nucleoplasm	3/195	12/18670	0.000230273	0.00475103	0.00417082	CCT7/CCT4/CCT8	3
BP	GO:0032210	regulation of telomere maintenance via telomerase	5/195	54/18670	0.000246537	0.00502879	0.00441466	HNRNPA1/HNRNPC/CCT7/CCT4/CCT8	5
BP	GO:0009167	purine ribonucleoside monophosphate metabolic process	12/195	340/18670	0.000249872	0.00503955	0.00442411	ATP5PB/COX7C/IMPDH2/LDHA/NDUFB5/NDUFS4/PGAM1/PRKAG1/COX7A2L/UQCRQ/OLA1/STOML2	12
BP	GO:0009126	purine nucleoside monophosphate metabolic process	12/195	341/18670	0.000256656	0.00511885	0.00449372	ATP5PB/COX7C/IMPDH2/LDHA/NDUFB5/NDUFS4/PGAM1/PRKAG1/COX7A2L/UQCRQ/OLA1/STOML2	12
BP	GO:1902253	regulation of intrinsic apoptotic signaling pathway by p53 class mediator	4/195	31/18670	0.000291129	0.00573348	0.0050333	HNRNPK/RPL26/RPS7/TAF9	4
BP	GO:0000054	ribosomal subunit export from nucleus	3/195	13/18670	0.000297055	0.00573348	0.0050333	NPM1/RAN/RIOK2	3
BP	GO:0033750	ribosome localization	3/195	13/18670	0.000297055	0.00573348	0.0050333	NPM1/RAN/RIOK2	3
BP	GO:0051170	import into nucleus	8/195	163/18670	0.000320627	0.00612262	0.0053749	HNRNPA1/PRKAG1/RAN/SNRPE/HDAC3/RPL23/PHB2/RBM22	8
BP	GO:0009161	ribonucleoside monophosphate metabolic process	12/195	354/18670	0.000360143	0.00680481	0.00597379	ATP5PB/COX7C/IMPDH2/LDHA/NDUFB5/NDUFS4/PGAM1/PRKAG1/COX7A2L/UQCRQ/OLA1/STOML2	12
BP	GO:0071428	rRNA-containing ribonucleoprotein complex export from nucleus	3/195	14/18670	0.000375168	0.00686194	0.00602394	NPM1/RAN/RIOK2	3
BP	GO:1904814	regulation of protein localization to chromosome, telomeric region	3/195	14/18670	0.000375168	0.00686194	0.00602394	CCT7/CCT4/CCT8	3
BP	GO:0046034	ATP metabolic process	11/195	305/18670	0.000376641	0.00686194	0.00602394	ATP5PB/COX7C/LDHA/NDUFB5/NDUFS4/PGAM1/PRKAG1/COX7A2L/UQCRQ/OLA1/STOML2	11
BP	GO:0071426	ribonucleoprotein complex export from nucleus	7/195	127/18670	0.000378458	0.00686194	0.00602394	NPM1/RAN/SRSF3/SLU7/RIOK2/THOC7/THOC3	7
BP	GO:0071166	ribonucleoprotein complex localization	7/195	128/18670	0.00039687	0.00712381	0.00625383	NPM1/RAN/SRSF3/SLU7/RIOK2/THOC7/THOC3	7
BP	GO:0032212	positive regulation of telomere maintenance via telomerase	4/195	34/18670	0.00041873	0.00744179	0.00653297	HNRNPA1/CCT7/CCT4/CCT8	4
BP	GO:1904356	regulation of telomere maintenance via telomere lengthening	5/195	62/18670	0.000471577	0.00829884	0.00728536	HNRNPA1/HNRNPC/CCT7/CCT4/CCT8	5
BP	GO:0051444	negative regulation of ubiquitin-protein transferase activity	3/195	16/18670	0.000568359	0.00980967	0.00861168	RPL5/RPS7/RPL23	3
BP	GO:0070200	establishment of protein localization to telomere	3/195	16/18670	0.000568359	0.00980967	0.00861168	CCT7/CCT4/CCT8	3
BP	GO:0007339	binding of sperm to zona pellucida	4/195	37/18670	0.000581935	0.00985447	0.00865102	VDAC2/CCT7/CCT4/CCT8	4
BP	GO:1904358	positive regulation of telomere maintenance via telomere lengthening	4/195	37/18670	0.000581935	0.00985447	0.00865102	HNRNPA1/CCT7/CCT4/CCT8	4
BP	GO:0009123	nucleoside monophosphate metabolic process	12/195	375/18670	0.000601288	0.010087	0.00885517	ATP5PB/COX7C/IMPDH2/LDHA/NDUFB5/NDUFS4/PGAM1/PRKAG1/COX7A2L/UQCRQ/OLA1/STOML2	12
BP	GO:1901796	regulation of signal transduction by p53 class mediator	8/195	180/18670	0.000620522	0.0103133	0.00905381	HNRNPK/PRKAG1/RPL5/RPL26/RPS7/TAF7/TAF9/RPL23	8
BP	GO:1990542	mitochondrial transmembrane transport	6/195	101/18670	0.000669376	0.0109261	0.00959181	ATP5PB/HSPD1/TOMM20/TIMM9/STOML2/GRPEL1	6
BP	GO:2000573	positive regulation of DNA biosynthetic process	5/195	67/18670	0.000674818	0.0109261	0.00959181	HNRNPA1/CCT7/CCT4/CCT8/PTGES3	5
BP	GO:0051054	positive regulation of DNA metabolic process	9/195	228/18670	0.000675655	0.0109261	0.00959181	HNRNPA1/RPS3/CCT7/CCT4/CCT8/PTGES3/CACYBP/STOML2/UIMC1	9
BP	GO:0032984	protein-containing complex disassembly	11/195	329/18670	0.000707726	0.0113265	0.00994331	ETF1/RPL23/MRPS27/MRPL22/MRPS16/MRPL30/MRPL1/MRPL44/MRPL45/MRPS36/MRPL10	11
BP	GO:1902229	regulation of intrinsic apoptotic signaling pathway in response to DNA damage	4/195	39/18670	0.000713035	0.0113265	0.00994331	HNRNPK/RPL26/RPS3/TAF9	4
BP	GO:1902165	regulation of intrinsic apoptotic signaling pathway in response to DNA damage by p53 class mediator	3/195	18/18670	0.000815535	0.0128411	0.0112729	HNRNPK/RPL26/TAF9	3
BP	GO:0006119	oxidative phosphorylation	7/195	145/18670	0.000835521	0.0130414	0.0114487	ATP5PB/COX7C/NDUFB5/NDUFS4/COX7A2L/UQCRQ/STOML2	7
BP	GO:0044743	protein transmembrane import into intracellular organelle	4/195	41/18670	0.000863755	0.0133659	0.0117336	HSPD1/TOMM20/TIMM9/GRPEL1	4
BP	GO:1903051	negative regulation of proteolysis involved in cellular protein catabolic process	5/195	72/18670	0.000937425	0.0143754	0.0126199	CAMLG/RPL5/RPS7/TAF9/RPL23	5
BP	GO:2000278	regulation of DNA biosynthetic process	6/195	108/18670	0.000951731	0.0143754	0.0126199	HNRNPA1/HNRNPC/CCT7/CCT4/CCT8/PTGES3	6
BP	GO:0045947	negative regulation of translational initiation	3/195	19/18670	0.000961031	0.0143754	0.0126199	EIF3E/RPL13A/PAIP2	3
BP	GO:0051131	chaperone-mediated protein complex assembly	3/195	19/18670	0.000961031	0.0143754	0.0126199	HSPA4/HSPD1/PTGES3	3
BP	GO:0045333	cellular respiration	8/195	193/18670	0.000977111	0.0144209	0.0126598	COX7C/MDH1/NDUFB5/NDUFS4/COX7A2L/UQCRQ/PRELID1/NDUFAF2	8
BP	GO:2000058	regulation of ubiquitin-dependent protein catabolic process	7/195	149/18670	0.000980138	0.0144209	0.0126598	CAMLG/RPL5/RPS7/TAF9/RPL23/RNF14/RACK1	7
BP	GO:0031397	negative regulation of protein ubiquitination	5/195	77/18670	0.00126937	0.0185245	0.0162622	CAMLG/RPL5/RPS3/RPS7/RPL23	5
BP	GO:0030490	maturation of SSU-rRNA	4/195	46/18670	0.00133647	0.0193139	0.0169553	RPS8/RPS14/NOB1/RIOK2	4
BP	GO:0072332	intrinsic apoptotic signaling pathway by p53 class mediator	5/195	78/18670	0.00134498	0.0193139	0.0169553	HINT1/HNRNPK/RPL26/RPS7/TAF9	5
BP	GO:1900180	regulation of protein localization to nucleus	6/195	116/18670	0.00137793	0.0196301	0.0172328	RAN/HDAC3/CCT7/CCT4/CCT8/RBM22	6
BP	GO:0022904	respiratory electron transport chain	6/195	117/18670	0.00144002	0.0203531	0.0178675	COX7C/NDUFB5/NDUFS4/COX7A2L/UQCRQ/NDUFAF2	6
BP	GO:1901798	positive regulation of signal transduction by p53 class mediator	3/195	22/18670	0.00149255	0.0207684	0.0182321	RPL26/RPS7/RPL23	3
BP	GO:1904666	regulation of ubiquitin protein ligase activity	3/195	22/18670	0.00149255	0.0207684	0.0182321	RPL5/RPS7/RPL23	3
BP	GO:0031145	anaphase-promoting complex-dependent catabolic process	5/195	81/18670	0.00159181	0.0218114	0.0191478	PSMA4/PSMB7/RPS27A/UBE2E1/CDC23	5
BP	GO:0032204	regulation of telomere maintenance	5/195	81/18670	0.00159181	0.0218114	0.0191478	HNRNPA1/HNRNPC/CCT7/CCT4/CCT8	5
BP	GO:1902600	proton transmembrane transport	7/195	163/18670	0.00164735	0.0224015	0.0196658	ATP5PB/COX7C/SLC25A3/ATP6V0E1/COX7A2L/PHB2/STOML2	7
BP	GO:2001242	regulation of intrinsic apoptotic signaling pathway	7/195	165/18670	0.00176606	0.0237084	0.0208131	HNRNPK/RPL26/RPS3/RPS7/TAF9/VDAC2/RACK1	7
BP	GO:0034504	protein localization to nucleus	9/195	262/18670	0.00178251	0.0237084	0.0208131	RAN/SKP1/HDAC3/RPL23/CCT7/CCT4/CCT8/PHB2/RBM22	9
BP	GO:0034101	erythrocyte homeostasis	6/195	122/18670	0.00178309	0.0237084	0.0208131	HSPA9/RPS6/RPS14/RPS17/RPS24/SFXN1	6
BP	GO:0051052	regulation of DNA metabolic process	12/195	429/18670	0.00189912	0.0250656	0.0220045	HNRNPA1/HNRNPC/NPM1/PPP2CA/RPS3/CCT7/CCT4/CCT8/PTGES3/CACYBP/STOML2/UIMC1	12
BP	GO:0032206	positive regulation of telomere maintenance	4/195	51/18670	0.00196537	0.0257507	0.0226059	HNRNPA1/CCT7/CCT4/CCT8	4
BP	GO:0072331	signal transduction by p53 class mediator	9/195	267/18670	0.00202682	0.0263634	0.0231438	HINT1/HNRNPK/PRKAG1/RPL5/RPL26/RPS7/TAF7/TAF9/RPL23	9
BP	GO:1903363	negative regulation of cellular protein catabolic process	5/195	86/18670	0.00207496	0.0267953	0.023523	CAMLG/RPL5/RPS7/TAF9/RPL23	5
BP	GO:0070199	establishment of protein localization to chromosome	3/195	25/18670	0.00217843	0.0279306	0.0245196	CCT7/CCT4/CCT8	3
BP	GO:0035036	sperm-egg recognition	4/195	53/18670	0.00226597	0.0288469	0.0253241	VDAC2/CCT7/CCT4/CCT8	4
BP	GO:1903321	negative regulation of protein modification by small protein conjugation or removal	5/195	88/18670	0.00229536	0.0290153	0.0254719	CAMLG/RPL5/RPS3/RPS7/RPL23	5
BP	GO:0030518	intracellular steroid hormone receptor signaling pathway	6/195	132/18670	0.00265145	0.033051	0.0290147	CDK7/PHB/RAN/TAF7/RNF14/PHB2	6
BP	GO:0042177	negative regulation of protein catabolic process	6/195	132/18670	0.00265145	0.033051	0.0290147	CAMLG/PHB/RPL5/RPS7/TAF9/RPL23	6
BP	GO:0006730	one-carbon metabolic process	3/195	27/18670	0.00272828	0.0337743	0.0296497	AHCY/MAT2B/SFXN1	3
BP	GO:0065002	intracellular protein transmembrane transport	4/195	56/18670	0.00277406	0.0341057	0.0299407	HSPD1/TOMM20/TIMM9/GRPEL1	4
BP	GO:0070198	protein localization to chromosome, telomeric region	3/195	28/18670	0.00303238	0.0370281	0.0325061	CCT7/CCT4/CCT8	3
BP	GO:2000765	regulation of cytoplasmic translation	3/195	29/18670	0.0033565	0.0407089	0.0357374	CNBP/RPL13A/DPH5	3
BP	GO:0022900	electron transport chain	7/195	186/18670	0.00345503	0.0416227	0.0365396	COX7C/NDUFB5/NDUFS4/COX7A2L/GLRX3/UQCRQ/NDUFAF2	7
BP	GO:0042775	mitochondrial ATP synthesis coupled electron transport	5/195	97/18670	0.00350245	0.0419126	0.0367941	COX7C/NDUFB5/NDUFS4/COX7A2L/UQCRQ	5
BP	GO:0006626	protein targeting to mitochondrion	5/195	98/18670	0.00366008	0.0432227	0.0379442	HSPA4/HSPD1/TOMM20/TIMM9/GRPEL1	5
BP	GO:0042773	ATP synthesis coupled electron transport	5/195	98/18670	0.00366008	0.0432227	0.0379442	COX7C/NDUFB5/NDUFS4/COX7A2L/UQCRQ	5
BP	GO:0030521	androgen receptor signaling pathway	4/195	61/18670	0.00378543	0.0441224	0.038734	CDK7/PHB/RAN/RNF14	4
BP	GO:2001244	positive regulation of intrinsic apoptotic signaling pathway	4/195	61/18670	0.00378543	0.0441224	0.038734	RPL26/RPS3/RPS7/RACK1	4
BP	GO:0046824	positive regulation of nucleocytoplasmic transport	4/195	62/18670	0.00401397	0.0464844	0.0408076	RAN/HDAC3/RBM22/RIOK2	4
BP	GO:0010458	exit from mitosis	3/195	31/18670	0.00406639	0.0467895	0.0410754	RPL24/CDC23/PHB2	3
BP	GO:0002262	myeloid cell homeostasis	6/195	147/18670	0.00450335	0.0514874	0.0451996	HSPA9/RPS6/RPS14/RPS17/RPS24/SFXN1	6
BP	GO:0032070	regulation of deoxyribonuclease activity	2/195	10/18670	0.00462194	0.0521785	0.0458063	NPM1/RPS3	2
BP	GO:0075522	IRES-dependent viral translational initiation	2/195	10/18670	0.00462194	0.0521785	0.0458063	EIF3D/EIF3F	2
BP	GO:0043161	proteasome-mediated ubiquitin-dependent protein catabolic process	11/195	419/18670	0.00468248	0.0525315	0.0461162	CAMLG/PSMA4/PSMB7/RPS27A/SKP1/TAF9/UBE2E1/CDC23/RNF14/RACK1/FAF2	11
BP	GO:0071806	protein transmembrane transport	4/195	65/18670	0.0047552	0.053016	0.0465416	HSPD1/TOMM20/TIMM9/GRPEL1	4
BP	GO:0009303	rRNA transcription	3/195	33/18670	0.00486095	0.0538605	0.0472829	PWP1/POLR1E/NIFK	3
BP	GO:0051028	mRNA transport	6/195	152/18670	0.00529294	0.0581787	0.0510737	CETN3/HNRNPA1/SRSF3/SLU7/THOC7/THOC3	6
BP	GO:0098781	ncRNA transcription	5/195	107/18670	0.00531549	0.0581787	0.0510737	CDK7/TAF9/PWP1/POLR1E/NIFK	5
BP	GO:0006839	mitochondrial transport	8/195	256/18670	0.00558609	0.0606662	0.0532575	SLC25A5/ATP5PB/HSPA4/HSPD1/TOMM20/TIMM9/STOML2/GRPEL1	8
BP	GO:1905214	regulation of RNA binding	2/195	11/18670	0.00561036	0.0606662	0.0532575	EIF3E/EIF3D	2
BP	GO:0042307	positive regulation of protein import into nucleus	3/195	37/18670	0.00671465	0.0721725	0.0633586	RAN/HDAC3/RBM22	3
BP	GO:0051881	regulation of mitochondrial membrane potential	4/195	72/18670	0.00682981	0.0729733	0.0640616	RACK1/PRDX3/PRELID1/STOML2	4
BP	GO:1903311	regulation of mRNA metabolic process	9/195	324/18670	0.00715904	0.0748045	0.0656691	APEX1/HNRNPA1/HNRNPC/HNRNPK/NPM1/PSMA4/PSMB7/RPS27A/SRSF3	9
BP	GO:0009988	cell-cell recognition	4/195	73/18670	0.00716789	0.0748045	0.0656691	VDAC2/CCT7/CCT4/CCT8	4
BP	GO:0044766	multi-organism transport	4/195	73/18670	0.00716789	0.0748045	0.0656691	RAN/RPS27A/THOC7/THOC3	4
BP	GO:1902579	multi-organism localization	4/195	73/18670	0.00716789	0.0748045	0.0656691	RAN/RPS27A/THOC7/THOC3	4
BP	GO:1903050	regulation of proteolysis involved in cellular protein catabolic process	7/195	214/18670	0.00734784	0.0762392	0.0669286	CAMLG/RPL5/RPS7/TAF9/RPL23/RNF14/RACK1	7
BP	GO:0046677	response to antibiotic	9/195	327/18670	0.00758317	0.0782286	0.0686751	APEX1/HNRNPA1/LDHA/RPL10A/RPS3/RPS4X/RPL23/RACK1/PRDX3	9
BP	GO:1901998	toxin transport	3/195	39/18670	0.00777839	0.0793307	0.0696426	CCT7/CCT4/CCT8	3
BP	GO:1904591	positive regulation of protein import	3/195	39/18670	0.00777839	0.0793307	0.0696426	RAN/HDAC3/RBM22	3
BP	GO:0006458	'de novo' protein folding	3/195	41/18670	0.008936	0.0906222	0.0795551	HSPA9/HSPD1/PTGES3	3
BP	GO:0000463	maturation of LSU-rRNA from tricistronic rRNA transcript (SSU-rRNA, 5.8S rRNA, LSU-rRNA)	2/195	14/18670	0.00909356	0.090683	0.0796085	RPL7/RPL35	2
BP	GO:0019081	viral translation	2/195	14/18670	0.00909356	0.090683	0.0796085	EIF3D/EIF3F	2
BP	GO:0090151	establishment of protein localization to mitochondrial membrane	2/195	14/18670	0.00909356	0.090683	0.0796085	HSPA4/TIMM9	2
BP	GO:0009206	purine ribonucleoside triphosphate biosynthetic process	6/195	171/18670	0.00923394	0.0915741	0.0803908	ATP5PB/IMPDH2/LDHA/PGAM1/PRKAG1/STOML2	6
BP	GO:0009145	purine nucleoside triphosphate biosynthetic process	6/195	172/18670	0.00948692	0.0935661	0.0821395	ATP5PB/IMPDH2/LDHA/PGAM1/PRKAG1/STOML2	6
CC	GO:0022626	cytosolic ribosome	64/201	112/19717	4.25628e-101	1.26411e-98	9.1846e-99	RPSA/RPL10A/RPL3/RPL4/RPL5/RPL6/RPL7/RPL7A/RPL8/RPL9/RPL10/RPL12/RPL15/RPL17/RPL19/RPL21/RPL22/RPL23A/RPL24/RPL26/RPL27/RPL30/RPL27A/RPL29/RPL31/RPL32/RPL34/RPL35A/RPL37/RPL37A/RPL38/RPL39/RPL41/RPL36A/RPLP0/RPS3/RPS3A/RPS4X/RPS5/RPS6/RPS7/RPS8/RPS10/RPS12/RPS13/RPS14/RPS15A/RPS17/RPS18/RPS23/RPS24/RPS25/RPS27A/RPS29/RPL14/RPL23/RACK1/RPL35/RPL13A/RPL26L1/RSL24D1/MRPL1/EIF2A/RPL22L1	64
CC	GO:0044391	ribosomal subunit	72/201	190/19717	3.35309e-97	4.97934e-95	3.61781e-95	RPSA/RPL10A/RPL3/RPL4/RPL5/RPL6/RPL7/RPL7A/RPL8/RPL9/RPL10/RPL12/RPL15/RPL17/RPL19/RPL21/RPL22/RPL23A/RPL24/RPL26/RPL27/RPL30/RPL27A/RPL29/RPL31/RPL32/RPL34/RPL35A/RPL37/RPL37A/RPL38/RPL39/RPL41/RPL36A/RPLP0/RPS3/RPS3A/RPS4X/RPS5/RPS6/RPS7/RPS8/RPS10/RPS12/RPS13/RPS14/RPS15A/RPS17/RPS18/RPS23/RPS24/RPS25/RPS27A/RPS29/RPL14/RPL23/RACK1/RPL35/MRPS27/RPL13A/MRPL22/MRPS16/RPL26L1/RSL24D1/MRPL30/MRPL1…	72
CC	GO:0005840	ribosome	76/201	272/19717	5.63806e-91	5.58167e-89	4.05544e-89	APEX1/BTF3/CANX/RPSA/RPL10A/RPL3/RPL4/RPL5/RPL6/RPL7/RPL7A/RPL8/RPL9/RPL10/RPL12/RPL15/RPL17/RPL19/RPL21/RPL22/RPL23A/RPL24/RPL26/RPL27/RPL30/RPL27A/RPL29/RPL31/RPL32/RPL34/RPL35A/RPL37/RPL37A/RPL38/RPL39/RPL41/RPL36A/RPLP0/RPS3/RPS3A/RPS4X/RPS5/RPS6/RPS7/RPS8/RPS10/RPS12/RPS13/RPS14/RPS15A/RPS17/RPS18/RPS23/RPS24/RPS25/RPS27A/RPS29/EIF3H/RPL14/RPL23/RACK1/RPL35/MRPS27/RPL13A/MRPL22/MRPS16/RPL26L…	76
CC	GO:0044445	cytosolic part	67/201	247/19717	1.32357e-78	9.82749e-77	7.1403e-77	RPSA/RPL10A/RPL3/RPL4/RPL5/RPL6/RPL7/RPL7A/RPL8/RPL9/RPL10/RPL12/RPL15/RPL17/RPL19/RPL21/RPL22/RPL23A/RPL24/RPL26/RPL27/RPL30/RPL27A/RPL29/RPL31/RPL32/RPL34/RPL35A/RPL37/RPL37A/RPL38/RPL39/RPL41/RPL36A/RPLP0/RPS3/RPS3A/RPS4X/RPS5/RPS6/RPS7/RPS8/RPS10/RPS12/RPS13/RPS14/RPS15A/RPS17/RPS18/RPS23/RPS24/RPS25/RPS27A/RPS29/RPL14/RPL23/RACK1/CCT7/CCT4/CCT8/RPL35/RPL13A/RPL26L1/RSL24D1/MRPL1/EIF2A/RPL22L1	67
CC	GO:0022625	cytosolic large ribosomal subunit	42/201	63/19717	5.43649e-70	3.22927e-68	2.34627e-68	RPL10A/RPL3/RPL4/RPL5/RPL6/RPL7/RPL7A/RPL8/RPL9/RPL10/RPL12/RPL15/RPL17/RPL19/RPL21/RPL22/RPL23A/RPL24/RPL26/RPL27/RPL30/RPL27A/RPL29/RPL31/RPL32/RPL34/RPL35A/RPL37/RPL37A/RPL38/RPL39/RPL41/RPL36A/RPLP0/RPL14/RPL23/RPL35/RPL13A/RPL26L1/RSL24D1/MRPL1/RPL22L1	42
CC	GO:0015934	large ribosomal subunit	47/201	121/19717	4.02428e-63	1.99202e-61	1.44733e-61	RPL10A/RPL3/RPL4/RPL5/RPL6/RPL7/RPL7A/RPL8/RPL9/RPL10/RPL12/RPL15/RPL17/RPL19/RPL21/RPL22/RPL23A/RPL24/RPL26/RPL27/RPL30/RPL27A/RPL29/RPL31/RPL32/RPL34/RPL35A/RPL37/RPL37A/RPL38/RPL39/RPL41/RPL36A/RPLP0/RPL14/RPL23/RPL35/RPL13A/MRPL22/RPL26L1/RSL24D1/MRPL30/MRPL1/MRPL44/MRPL45/MRPL10/RPL22L1	47
CC	GO:0022627	cytosolic small ribosomal subunit	22/201	44/19717	8.13937e-33	3.45342e-31	2.50913e-31	RPSA/RPS3/RPS3A/RPS4X/RPS5/RPS6/RPS7/RPS8/RPS10/RPS12/RPS13/RPS14/RPS15A/RPS17/RPS18/RPS23/RPS24/RPS25/RPS27A/RPS29/RACK1/EIF2A	22
CC	GO:0015935	small ribosomal subunit	25/201	72/19717	3.52033e-32	1.30692e-30	9.49562e-31	RPSA/RPS3/RPS3A/RPS4X/RPS5/RPS6/RPS7/RPS8/RPS10/RPS12/RPS13/RPS14/RPS15A/RPS17/RPS18/RPS23/RPS24/RPS25/RPS27A/RPS29/RACK1/MRPS27/MRPS16/EIF2A/MRPS36	25
CC	GO:0042788	polysomal ribosome	17/201	32/19717	3.44883e-26	1.13811e-24	8.26913e-25	BTF3/RPL10A/RPL6/RPL7A/RPL8/RPL19/RPL24/RPL30/RPL31/RPL32/RPL38/RPL39/RPL41/RPL36A/RPS23/RPS29/EIF3H	17
CC	GO:0005844	polysome	21/201	72/19717	2.53442e-25	7.52722e-24	5.46901e-24	BTF3/EIF4B/RPL10A/RPL6/RPL7A/RPL8/RPL19/RPL24/RPL30/RPL31/RPL32/RPL38/RPL39/RPL41/RPL36A/RPS3/RPS4X/RPS6/RPS23/RPS29/EIF3H	21
CC	GO:0005925	focal adhesion	36/201	405/19717	1.39278e-23	3.7605e-22	2.73224e-22	GDI2/HNRNPK/HSPA9/RPL10A/NPM1/RPL3/RPL4/RPL5/RPL6/RPL7/RPL7A/RPL8/RPL9/RPL12/RPL19/RPL22/RPL27/RPL30/RPL31/RPL37A/RPL38/RPLP0/RPS3/RPS3A/RPS4X/RPS5/RPS7/RPS8/RPS10/RPS13/RPS14/RPS17/RPS18/RPS29/RPL23/RPL13A	36
CC	GO:0005924	cell-substrate adherens junction	36/201	408/19717	1.79349e-23	4.43889e-22	3.22514e-22	GDI2/HNRNPK/HSPA9/RPL10A/NPM1/RPL3/RPL4/RPL5/RPL6/RPL7/RPL7A/RPL8/RPL9/RPL12/RPL19/RPL22/RPL27/RPL30/RPL31/RPL37A/RPL38/RPLP0/RPS3/RPS3A/RPS4X/RPS5/RPS7/RPS8/RPS10/RPS13/RPS14/RPS17/RPS18/RPS29/RPL23/RPL13A	36
CC	GO:0030055	cell-substrate junction	36/201	412/19717	2.5043e-23	5.72135e-22	4.15693e-22	GDI2/HNRNPK/HSPA9/RPL10A/NPM1/RPL3/RPL4/RPL5/RPL6/RPL7/RPL7A/RPL8/RPL9/RPL12/RPL19/RPL22/RPL27/RPL30/RPL31/RPL37A/RPL38/RPLP0/RPS3/RPS3A/RPS4X/RPS5/RPS7/RPS8/RPS10/RPS13/RPS14/RPS17/RPS18/RPS29/RPL23/RPL13A	36
CC	GO:0005743	mitochondrial inner membrane	28/201	473/19717	6.06595e-14	1.28685e-12	9.34977e-13	SLC25A5/ATP5PB/COX7C/HSPD1/NDUFB5/NDUFS4/PHB/SLC25A3/RPS3/COX7A2L/PHB2/MRPS27/TIMM9/GHITM/UQCRQ/MRPL22/STOML2/MRPS16/MRPL30/MRPL1/MRPL44/GRPEL1/MRPL45/NDUFAF2/MRPS36/SFXN1/MRPL10/HIGD2A	28
CC	GO:0071013	catalytic step 2 spliceosome	11/201	87/19717	1.33837e-09	2.64997e-08	1.92538e-08	FRG1/HNRNPA1/HNRNPC/HNRNPK/SNRPE/CWC27/SLU7/LSM3/DDX41/SF3B6/RBM22	11
CC	GO:0033290	eukaryotic 48S preinitiation complex	6/201	15/19717	4.82935e-09	8.96448e-08	6.51327e-08	EIF3E/EIF3D/EIF3F/EIF3H/EIF3I/EIF3M	6
CC	GO:0005852	eukaryotic translation initiation factor 3 complex	6/201	16/19717	7.66152e-09	1.33851e-07	9.72515e-08	EIF3E/EIF3D/EIF3F/EIF3H/EIF3I/EIF3M	6
CC	GO:0016282	eukaryotic 43S preinitiation complex	6/201	17/19717	1.17403e-08	1.91994e-07	1.39496e-07	EIF3E/EIF3D/EIF3F/EIF3H/EIF3I/EIF3M	6
CC	GO:0098798	mitochondrial protein complex	16/201	262/19717	1.22825e-08	1.91994e-07	1.39496e-07	ATP5PB/NDUFB5/NDUFS4/VDAC1/TOMM20/MRPS27/TIMM9/UQCRQ/MRPL22/MRPS16/MRPL30/MRPL44/GRPEL1/MRPL45/MRPS36/MRPL10	16
CC	GO:0070993	translation preinitiation complex	6/201	18/19717	1.74613e-08	2.593e-07	1.88398e-07	EIF3E/EIF3D/EIF3F/EIF3H/EIF3I/EIF3M	6
CC	GO:0014069	postsynaptic density	16/201	324/19717	2.31652e-07	3.27622e-06	2.38038e-06	RPL10A/RPL6/RPL7/RPL8/RPL12/RPL30/RPL38/RPLP0/RPS3/RPS13/RPS14/RPS18/RPS25/RPL14/RPL23/PHB2	16
CC	GO:0032279	asymmetric synapse	16/201	328/19717	2.73305e-07	3.68962e-06	2.68074e-06	RPL10A/RPL6/RPL7/RPL8/RPL12/RPL30/RPL38/RPLP0/RPS3/RPS13/RPS14/RPS18/RPS25/RPL14/RPL23/PHB2	16
CC	GO:0005681	spliceosomal complex	12/201	185/19717	4.53117e-07	5.85112e-06	4.25121e-06	FRG1/HNRNPA1/HNRNPC/HNRNPK/SNRPE/CWC27/SLU7/LSM3/DDX41/SF3B6/RBM22/ZMAT2	12
CC	GO:0099572	postsynaptic specialization	16/201	348/19717	6.02522e-07	7.4562e-06	5.41741e-06	RPL10A/RPL6/RPL7/RPL8/RPL12/RPL30/RPL38/RPLP0/RPS3/RPS13/RPS14/RPS18/RPS25/RPL14/RPL23/PHB2	16
CC	GO:0098984	neuron to neuron synapse	16/201	350/19717	6.50035e-07	7.72242e-06	5.61083e-06	RPL10A/RPL6/RPL7/RPL8/RPL12/RPL30/RPL38/RPLP0/RPS3/RPS13/RPS14/RPS18/RPS25/RPL14/RPL23/PHB2	16
CC	GO:0000313	organellar ribosome	8/201	87/19717	2.97656e-06	3.27421e-05	2.37893e-05	MRPS27/MRPL22/MRPS16/MRPL30/MRPL44/MRPL45/MRPS36/MRPL10	8
CC	GO:0005761	mitochondrial ribosome	8/201	87/19717	2.97656e-06	3.27421e-05	2.37893e-05	MRPS27/MRPL22/MRPS16/MRPL30/MRPL44/MRPL45/MRPS36/MRPL10	8
CC	GO:0005759	mitochondrial matrix	17/201	469/19717	6.74044e-06	7.14968e-05	5.1947e-05	SLC25A5/ATP5PB/HSPA9/HSPD1/RPS3/VDAC1/VDAC2/PRDX3/MRPS27/MRPL22/MRPS16/MRPL30/MRPL44/GRPEL1/MRPL45/MRPS36/MRPL10	17
CC	GO:0005697	telomerase holoenzyme complex	4/201	21/19717	5.47591e-05	0.000560809	0.000407463	HNRNPC/SNRPE/PTGES3/NHP2	4
CC	GO:0101031	chaperone complex	4/201	22/19717	6.63954e-05	0.000657315	0.000477581	CCT7/CCT4/CCT8/PTGES3	4
CC	GO:0005832	chaperonin-containing T-complex	3/201	11/19717	0.000162136	0.00155337	0.00112862	CCT7/CCT4/CCT8	3
CC	GO:0005791	rough endoplasmic reticulum	6/201	85/19717	0.000233368	0.00216595	0.0015737	CANX/RPL4/RPL6/RPL27/RPS23/RPS29	6
CC	GO:0000315	organellar large ribosomal subunit	5/201	57/19717	0.000285241	0.00249167	0.00181036	MRPL22/MRPL30/MRPL44/MRPL45/MRPL10	5
CC	GO:0005762	mitochondrial large ribosomal subunit	5/201	57/19717	0.000285241	0.00249167	0.00181036	MRPL22/MRPL30/MRPL44/MRPL45/MRPL10	5
CC	GO:0044455	mitochondrial membrane part	9/201	229/19717	0.000589229	0.00500002	0.00363284	ATP5PB/NDUFB5/NDUFS4/SLC25A3/COX7A2L/TOMM20/UQCRQ/GRPEL1/SFXN1	9
CC	GO:0009295	nucleoid	4/201	43/19717	0.000947744	0.00760757	0.00552739	SLC25A5/HSPA9/VDAC1/VDAC2	4
CC	GO:0042645	mitochondrial nucleoid	4/201	43/19717	0.000947744	0.00760757	0.00552739	SLC25A5/HSPA9/VDAC1/VDAC2	4
CC	GO:0030684	preribosome	5/201	76/19717	0.00107672	0.0084154	0.00611433	RPS7/NSA2/RSL1D1/NOB1/RIOK2	5
CC	GO:0071005	U2-type precatalytic spliceosome	4/201	50/19717	0.0016732	0.0127421	0.00925794	SNRPE/CWC27/LSM3/ZMAT2	4
CC	GO:0071011	precatalytic spliceosome	4/201	51/19717	0.00180129	0.0133746	0.00971751	SNRPE/CWC27/LSM3/ZMAT2	4
CC	GO:0005684	U2-type spliceosomal complex	5/201	90/19717	0.00228414	0.0165461	0.0120218	SNRPE/CWC27/LSM3/RBM22/ZMAT2	5
CC	GO:0000314	organellar small ribosomal subunit	3/201	28/19717	0.0028336	0.0195716	0.01422	MRPS27/MRPS16/MRPS36	3
CC	GO:0005763	mitochondrial small ribosomal subunit	3/201	28/19717	0.0028336	0.0195716	0.01422	MRPS27/MRPS16/MRPS36	3
CC	GO:0070469	respiratory chain	5/201	100/19717	0.00360629	0.0243424	0.0176863	NDUFB5/NDUFS4/COX7A2L/UQCRQ/HIGD2A	5
CC	GO:0030532	small nuclear ribonucleoprotein complex	5/201	105/19717	0.00444072	0.0293088	0.0212947	SNRPE/SLU7/LSM3/SF3B6/ZMAT2	5
CC	GO:0034774	secretory granule lumen	9/201	321/19717	0.00581414	0.0375391	0.0272746	EEF1A1/GDI2/IMPDH2/PA2G4/PGAM1/PSMB7/CCT8/FAF2/OLA1	9
CC	GO:0036464	cytoplasmic ribonucleoprotein granule	7/201	212/19717	0.00616799	0.0389765	0.0283189	HNRNPK/PSMA4/RPL6/RPLP0/RPS4X/RPS6/LSM3	7
CC	GO:0017101	aminoacyl-tRNA synthetase multienzyme complex	2/201	12/19717	0.00638108	0.039483	0.0286869	DARS1/RARS1	2
CC	GO:0120114	Sm-like protein family complex	5/201	116/19717	0.00674531	0.0408848	0.0297054	SNRPE/SLU7/LSM3/SF3B6/ZMAT2	5
CC	GO:0044233	Mitochondria-associated ER Membrane	2/201	13/19717	0.00749095	0.0444962	0.0323294	CANX/TOMM20	2
CC	GO:0060205	cytoplasmic vesicle lumen	9/201	338/19717	0.00803738	0.0450367	0.032722	EEF1A1/GDI2/IMPDH2/PA2G4/PGAM1/PSMB7/CCT8/FAF2/OLA1	9
CC	GO:0035770	ribonucleoprotein granule	7/201	223/19717	0.00805048	0.0450367	0.032722	HNRNPK/PSMA4/RPL6/RPLP0/RPS4X/RPS6/LSM3	7
CC	GO:0031983	vesicle lumen	9/201	339/19717	0.00818587	0.0450367	0.032722	EEF1A1/GDI2/IMPDH2/PA2G4/PGAM1/PSMB7/CCT8/FAF2/OLA1	9
CC	GO:0000346	transcription export complex	2/201	14/19717	0.00868116	0.0450367	0.032722	THOC7/THOC3	2
CC	GO:0030688	preribosome, small subunit precursor	2/201	14/19717	0.00868116	0.0450367	0.032722	NOB1/RIOK2	2
CC	GO:0033276	transcription factor TFTC complex	2/201	14/19717	0.00868116	0.0450367	0.032722	TAF7/TAF9	2
CC	GO:1904813	ficolin-1-rich granule lumen	5/201	124/19717	0.00887419	0.0450367	0.032722	EEF1A1/IMPDH2/PGAM1/PSMB7/CCT8	5
CC	GO:0046540	U4/U6 x U5 tri-snRNP complex	3/201	42/19717	0.00894668	0.0450367	0.032722	SNRPE/LSM3/ZMAT2	3
CC	GO:0097526	spliceosomal tri-snRNP complex	3/201	42/19717	0.00894668	0.0450367	0.032722	SNRPE/LSM3/ZMAT2	3
CC	GO:0098554	cytoplasmic side of endoplasmic reticulum membrane	2/201	15/19717	0.00994997	0.0492524	0.035785	RPL27/RPS29	2
CC	GO:0098800	inner mitochondrial membrane protein complex	5/201	135/19717	0.0125018	0.05924	0.0430416	ATP5PB/NDUFB5/NDUFS4/UQCRQ/GRPEL1	5
CC	GO:0005746	mitochondrial respiratory chain	4/201	88/19717	0.0125661	0.05924	0.0430416	NDUFB5/NDUFS4/COX7A2L/UQCRQ	4
CC	GO:0031970	organelle envelope lumen	4/201	88/19717	0.0125661	0.05924	0.0430416	TIMM9/CACYBP/PRELID1/STOML2	4
CC	GO:0035578	azurophil granule lumen	4/201	91/19717	0.0140691	0.0652893	0.0474368	GDI2/PA2G4/CCT8/FAF2	4
CC	GO:0061695	transferase complex, transferring phosphorus-containing groups	7/201	259/19717	0.0171902	0.0771946	0.0560868	CCNG1/CDK7/PRKAG1/TAF7/TAF9/POLE3/POLR1E	7
CC	GO:0005839	proteasome core complex	2/201	20/19717	0.0174143	0.0771946	0.0560868	PSMA4/PSMB7	2
CC	GO:0044232	organelle membrane contact site	2/201	20/19717	0.0174143	0.0771946	0.0560868	CANX/TOMM20	2
CC	GO:0097525	spliceosomal snRNP complex	4/201	99/19717	0.0186185	0.0813191	0.0590835	SNRPE/LSM3/SF3B6/ZMAT2	4
CC	GO:0033177	proton-transporting two-sector ATPase complex, proton-transporting domain	2/201	23/19717	0.0227307	0.0959868	0.0697406	ATP5PB/ATP6V0E1	2
CC	GO:0046930	pore complex	2/201	23/19717	0.0227307	0.0959868	0.0697406	VDAC1/VDAC2	2
CC	GO:0042470	melanosome	4/201	106/19717	0.0232695	0.0959868	0.0697406	AHCY/CANX/RAN/CCT4	4
CC	GO:0048770	pigment granule	4/201	106/19717	0.0232695	0.0959868	0.0697406	AHCY/CANX/RAN/CCT4	4
CC	GO:0055029	nuclear DNA-directed RNA polymerase complex	4/201	107/19717	0.0239864	0.0975885	0.0709043	CDK7/TAF7/TAF9/POLR1E	4
CC	GO:0000428	DNA-directed RNA polymerase complex	4/201	108/19717	0.0247165	0.0980769	0.0712591	CDK7/TAF7/TAF9/POLR1E	4
CC	GO:0000781	chromosome, telomeric region	5/201	161/19717	0.0247669	0.0980769	0.0712591	APEX1/PTGES3/NHP2/THOC7/THOC3	5
MF	GO:0003735	structural constituent of ribosome	67/199	202/17697	1.17575e-82	4.53839e-80	4.04705e-80	RPSA/RPL10A/RPL3/RPL4/RPL5/RPL6/RPL7/RPL7A/RPL8/RPL9/RPL10/RPL12/RPL15/RPL17/RPL19/RPL21/RPL22/RPL23A/RPL24/RPL26/RPL27/RPL30/RPL27A/RPL29/RPL31/RPL32/RPL34/RPL35A/RPL37/RPL37A/RPL38/RPL39/RPL41/RPL36A/RPLP0/RPS3/RPS3A/RPS4X/RPS5/RPS6/RPS7/RPS8/RPS10/RPS12/RPS13/RPS14/RPS15A/RPS17/RPS18/RPS23/RPS24/RPS25/RPS27A/RPS29/RPL14/RPL23/RPL35/RPL13A/MRPL22/MRPS16/RPL26L1/RSL24D1/MRPL30/MRPL1/MRPS36/MRPL1…	67
MF	GO:0019843	rRNA binding	16/199	63/17697	8.1901e-18	1.58069e-15	1.40956e-15	RPL3/RPL5/RPL8/RPL9/RPL12/RPL23A/RPL37/RPLP0/RPS3/RPS4X/RPS5/RPS13/RPS14/RPS18/RPL23/MRPS27	16
MF	GO:0008135	translation factor activity, RNA binding	12/199	85/17697	1.88123e-10	1.96719e-08	1.75422e-08	EEF1A1/EEF1B2/EIF2S3/EIF4B/ETF1/EIF3E/EIF3D/EIF3F/EIF3H/EIF3I/EIF3M/EIF2A	12
MF	GO:0048027	mRNA 5'-UTR binding	8/199	25/17697	2.03854e-10	1.96719e-08	1.75422e-08	RPL5/RPL26/RPL41/RPS3A/RPS7/RPS13/RPS14/RSL1D1	8
MF	GO:0051082	unfolded protein binding	13/199	131/17697	2.82141e-09	2.17813e-07	1.94232e-07	CANX/HSPA9/HSPD1/NPM1/PFDN1/TTC1/TOMM20/CCT7/CCT4/CCT8/PTGES3/GRPEL1/NUDCD2	13
MF	GO:0003743	translation initiation factor activity	9/199	51/17697	4.85224e-09	3.12161e-07	2.78365e-07	EIF2S3/EIF4B/EIF3E/EIF3D/EIF3F/EIF3H/EIF3I/EIF3M/EIF2A	9
MF	GO:0045296	cadherin binding	19/199	331/17697	6.72028e-09	3.70575e-07	3.30456e-07	EIF2S3/HNRNPK/EIF3E/LDHA/RAN/RARS1/RPL6/RPL7A/RPL15/RPL23A/RPL24/RPL29/RPL34/RPL14/RACK1/CCT8/RSL1D1/OLA1/EIF2A	19
MF	GO:0050839	cell adhesion molecule binding	20/199	499/17697	9.40993e-07	4.54029e-05	4.04874e-05	CAMLG/EIF2S3/HNRNPK/EIF3E/LDHA/RAN/RARS1/RPL6/RPL7A/RPL15/RPL23A/RPL24/RPL29/RPL34/RPL14/RACK1/CCT8/RSL1D1/OLA1/EIF2A	20
MF	GO:0000049	tRNA binding	7/199	60/17697	4.7714e-06	0.00020464	0.000182485	EEF1A1/EIF2S3/RARS1/RPL35A/MRPS27/THG1L/EIF2A	7
MF	GO:0043022	ribosome binding	6/199	57/17697	4.22209e-05	0.00162973	0.00145329	ETF1/RPSA/RACK1/MRPS27/OLA1/EIF2A	6
MF	GO:0043021	ribonucleoprotein complex binding	8/199	133/17697	0.000131087	0.00459997	0.00410197	EIF4B/ETF1/RPSA/NPM1/RACK1/MRPS27/OLA1/EIF2A	8
MF	GO:0070181	small ribosomal subunit rRNA binding	3/199	11/17697	0.000216227	0.00695531	0.00620231	RPS3/RPS13/RPS14	3
MF	GO:0031625	ubiquitin protein ligase binding	11/199	290/17697	0.000456642	0.0135588	0.0120908	SLC25A5/CAMLG/HSPA9/HSPD1/PA2G4/RPL5/RPS27A/UBE2D2/RPL23/FAF2/CACYBP	11
MF	GO:0045182	translation regulator activity	5/199	60/17697	0.00056546	0.0155905	0.0139027	RPL10/RPL22/RPS14/CNBP/PAIP2	5
MF	GO:0044389	ubiquitin-like protein ligase binding	11/199	308/17697	0.000752313	0.0193595	0.0172636	SLC25A5/CAMLG/HSPA9/HSPD1/PA2G4/RPL5/RPS27A/UBE2D2/RPL23/FAF2/CACYBP	11
MF	GO:0055106	ubiquitin-protein transferase regulator activity	3/199	17/17697	0.000847843	0.0204542	0.0182398	RPL5/RPS7/RPL23	3
MF	GO:0003730	mRNA 3'-UTR binding	5/199	91/17697	0.00363946	0.0826373	0.0736907	HNRNPC/RPL5/RPL41/RPS7/RSL1D1	5
MF	GO:0051059	NF-kappaB binding	3/199	29/17697	0.00412614	0.0884828	0.0789034	APEX1/NPM1/HDAC3	3
MF	GO:0003727	single-stranded RNA binding	5/199	95/17697	0.00437436	0.0888686	0.0792474	EIF4B/HNRNPA1/HNRNPC/RPS7/CNBP	5
KEGG	hsa03010	Ribosome	66/139	158/8076	4.44982e-80	4.9838e-78	4.68402e-78	RPSA/RPL10A/RPL3/RPL4/RPL5/RPL6/RPL7/RPL7A/RPL8/RPL9/RPL10/RPL12/RPL15/RPL17/RPL19/RPL21/RPL22/RPL23A/RPL24/RPL26/RPL27/RPL30/RPL27A/RPL29/RPL31/RPL32/RPL34/RPL35A/RPL37/RPL37A/RPL38/RPL39/RPL41/RPL36A/RPLP0/RPS3/RPS3A/RPS4X/RPS5/RPS6/RPS7/RPS8/RPS10/RPS12/RPS13/RPS14/RPS15A/RPS17/RPS18/RPS23/RPS24/RPS25/RPS27A/RPS29/RPL14/RPL23/RPL35/RPL13A/MRPL22/MRPS16/RPL26L1/RSL24D1/MRPL30/MRPL1/MRPL10/RPL22…	66
KEGG	hsa03040	Spliceosome	11/139	151/8076	5.43543e-05	0.00304384	0.00286075	HNRNPA1/HNRNPC/HNRNPK/SRSF3/SNRPE/SLU7/LSM3/SF3B6/RBM22/THOC3/ZMAT2	11
KEGG	hsa03013	RNA transport	11/139	186/8076	0.0003466	0.0129397	0.0121614	EEF1A1/EIF2S3/EIF4B/EIF3E/RAN/EIF3D/EIF3F/EIF3H/EIF3I/THOC7/THOC3	11
KEGG	hsa05012	Parkinson disease	12/139	249/8076	0.0011732	0.0328496	0.0308737	SLC25A5/ATP5PB/COX7C/NDUFB5/NDUFS4/PSMA4/PSMB7/RPS27A/VDAC1/VDAC2/COX7A2L/UQCRQ	12
KEGG	hsa00190	Oxidative phosphorylation	8/139	133/8076	0.00202535	0.0453679	0.042639	ATP5PB/COX7C/NDUFB5/NDUFS4/PPA1/ATP6V0E1/COX7A2L/UQCRQ	8
